# Supplementary material for: The muscle development transcriptome landscape of ovariectomized goat
Source: R Soc Open Sci. 2017 Dec 20;4(12):171415. doi: 10.1098/rsos.171415 (PMC5750031; doi:10.1098/rsos.171415)
Supplement: Fupplementary file: The list of the 1612 differently expressed genes [file rsos171415supp3.xls]

## Sheet: NVST_expression_diff_all
gene	Length	BZJ_1_N_count	BZJ_3_N_count	BZJ_2_T_count	BZJ_4_T_count	BZJ_5_T_count	BZJ_1_N_rpkm	BZJ_3_N_rpkm	BZJ_2_T_rpkm	BZJ_4_T_rpkm	BZJ_5_T_rpkm	mean_count_N	mean_count_T	mean_rpkm_N	mean_rpkm_T	log2fold_change	pvalue	FDR	significant
comp113530_c0_seq1	205	1	1	0	0	0	0.123481	0.128896	0	0	0	1	0	0.126189	0	#NAME?	0.0136589	0.999861	yes
comp123892_c0_seq1	230	1	1	0	0	0	0.110059	0.114886	0	0	0	1	0	0.112472	0	#NAME?	0.0136589	0.999861	yes
comp17930_c0_seq1	217	1	1	0	0	0	0.116652	0.121768	0	0	0	1	0	0.11921	0	#NAME?	0.0136589	0.999861	yes
comp107939_c0_seq1	432	1	1	0	0	0	0.0585962	0.0611661	0	0	0	1	0	0.0598812	0	#NAME?	0.0136589	0.999861	yes
comp135529_c0_seq1	201	1	1	0	0	0	0.125938	0.131461	0	0	0	1	0	0.1287	0	#NAME?	0.0136589	0.999861	yes
comp125898_c0_seq1	230	1	1	0	0	0	0.110059	0.114886	0	0	0	1	0	0.112472	0	#NAME?	0.0136589	0.999861	yes
comp122069_c0_seq1	252	1	1	0	0	0	0.100451	0.104856	0	0	0	1	0	0.102653	0	#NAME?	0.0136589	0.999861	yes
comp133748_c0_seq1	203	1	1	0	0	0	0.124697	0.130166	0	0	0	1	0	0.127432	0	#NAME?	0.0136589	0.999861	yes
comp101191_c0_seq1	207	1	1	0	0	0	0.122288	0.127651	0	0	0	1	0	0.124969	0	#NAME?	0.0136589	0.999861	yes
comp134784_c0_seq1	208	1	1	0	0	0	0.1217	0.127037	0	0	0	1	0	0.124369	0	#NAME?	0.0136589	0.999861	yes
comp85315_c0_seq1	248	1	1	0	0	0	0.102071	0.106547	0	0	0	1	0	0.104309	0	#NAME?	0.0136589	0.999861	yes
comp102311_c0_seq1	257	1	1	0	0	0	0.0984963	0.102816	0	0	0	1	0	0.100656	0	#NAME?	0.0136589	0.999861	yes
comp124751_c0_seq1	228	1	1	0	0	0	0.111024	0.115894	0	0	0	1	0	0.113459	0	#NAME?	0.0136589	0.999861	yes
comp48462_c1_seq9	211	1	1	0	0	0	0.119969	0.125231	0	0	0	1	0	0.1226	0	#NAME?	0.0136589	0.999861	yes
comp80446_c0_seq1	210	1	1	0	0	0	0.120541	0.125827	0	0	0	1	0	0.123184	0	#NAME?	0.0136589	0.999861	yes
comp4230_c0_seq1	293	1	1	0	0	0	0.0863944	0.0901835	0	0	0	1	0	0.0882889	0	#NAME?	0.0136589	0.999861	yes
comp126706_c0_seq1	210	1	1	0	0	0	0.120541	0.125827	0	0	0	1	0	0.123184	0	#NAME?	0.0136589	0.999861	yes
comp82092_c0_seq1	379	1	1	0	0	0	0.0667904	0.0697197	0	0	0	1	0	0.068255	0	#NAME?	0.0136589	0.999861	yes
comp120900_c0_seq1	203	1	1	0	0	0	0.124697	0.130166	0	0	0	1	0	0.127432	0	#NAME?	0.0136589	0.999861	yes
comp127671_c0_seq1	264	1	1	0	0	0	0.0958847	0.10009	0	0	0	1	0	0.0979873	0	#NAME?	0.0136589	0.999861	yes
comp121362_c0_seq1	207	1	1	0	0	0	0.122288	0.127651	0	0	0	1	0	0.124969	0	#NAME?	0.0136589	0.999861	yes
comp102570_c0_seq1	204	1	1	0	0	0	0.124086	0.129528	0	0	0	1	0	0.126807	0	#NAME?	0.0136589	0.999861	yes
comp91159_c0_seq1	219	1	1	0	0	0	0.115587	0.120656	0	0	0	1	0	0.118122	0	#NAME?	0.0136589	0.999861	yes
comp135952_c0_seq1	243	1	1	0	0	0	0.104171	0.10874	0	0	0	1	0	0.106455	0	#NAME?	0.0136589	0.999861	yes
comp120203_c0_seq1	201	1	1	0	0	0	0.125938	0.131461	0	0	0	1	0	0.1287	0	#NAME?	0.0136589	0.999861	yes
comp110103_c0_seq1	223	1	1	0	0	0	0.113514	0.118492	0	0	0	1	0	0.116003	0	#NAME?	0.0136589	0.999861	yes
comp135988_c0_seq1	228	1	1	0	0	0	0.111024	0.115894	0	0	0	1	0	0.113459	0	#NAME?	0.0136589	0.999861	yes
comp129305_c0_seq1	214	1	1	0	0	0	0.118288	0.123476	0	0	0	1	0	0.120882	0	#NAME?	0.0136589	0.999861	yes
comp92424_c0_seq1	234	1	1	0	0	0	0.108178	0.112922	0	0	0	1	0	0.11055	0	#NAME?	0.0136589	0.999861	yes
comp135171_c0_seq1	201	1	1	0	0	0	0.125938	0.131461	0	0	0	1	0	0.1287	0	#NAME?	0.0136589	0.999861	yes
comp124180_c0_seq1	210	1	1	0	0	0	0.120541	0.125827	0	0	0	1	0	0.123184	0	#NAME?	0.0136589	0.999861	yes
comp119230_c0_seq1	218	1	1	0	0	0	0.116117	0.12121	0	0	0	1	0	0.118664	0	#NAME?	0.0136589	0.999861	yes
comp13905_c0_seq1	210	1	1	0	0	0	0.120541	0.125827	0	0	0	1	0	0.123184	0	#NAME?	0.0136589	0.999861	yes
comp97730_c0_seq1	230	1	1	0	0	0	0.110059	0.114886	0	0	0	1	0	0.112472	0	#NAME?	0.0136589	0.999861	yes
comp102179_c0_seq1	201	1	1	0	0	0	0.125938	0.131461	0	0	0	1	0	0.1287	0	#NAME?	0.0136589	0.999861	yes
comp136964_c0_seq1	257	1	1	0	0	0	0.0984963	0.102816	0	0	0	1	0	0.100656	0	#NAME?	0.0136589	0.999861	yes
comp14129_c0_seq1	206	1	1	0	0	0	0.122881	0.128271	0	0	0	1	0	0.125576	0	#NAME?	0.0136589	0.999861	yes
comp136181_c0_seq1	201	2	2	0	0	0	0.251876	0.262923	0	0	0	2	0	0.2574	0	#NAME?	0.0136589	0.999861	yes
comp122311_c0_seq1	238	2	2	0	0	0	0.212719	0.222048	0	0	0	2	0	0.217384	0	#NAME?	0.0136589	0.999861	yes
comp124604_c0_seq1	215	2	2	0	0	0	0.235475	0.245802	0	0	0	2	0	0.240639	0	#NAME?	0.0136589	0.999861	yes
comp136847_c0_seq1	209	2	2	0	0	0	0.242235	0.252859	0	0	0	2	0	0.247547	0	#NAME?	0.0136589	0.999861	yes
comp131869_c0_seq1	210	2	2	0	0	0	0.241081	0.251655	0	0	0	2	0	0.246368	0	#NAME?	0.0136589	0.999861	yes
comp130316_c0_seq1	208	2	2	0	0	0	0.2434	0.254075	0	0	0	2	0	0.248737	0	#NAME?	0.0136589	0.999861	yes
comp126752_c0_seq1	219	2	2	0	0	0	0.231174	0.241313	0	0	0	2	0	0.236243	0	#NAME?	0.0136589	0.999861	yes
comp111587_c0_seq1	201	2	2	0	0	0	0.251876	0.262923	0	0	0	2	0	0.2574	0	#NAME?	0.0136589	0.999861	yes
comp90498_c0_seq1	240	2	2	0	0	0	0.210946	0.220198	0	0	0	2	0	0.215572	0	#NAME?	0.0136589	0.999861	yes
comp128207_c0_seq1	255	2	2	0	0	0	0.198538	0.207245	0	0	0	2	0	0.202891	0	#NAME?	0.0136589	0.999861	yes
comp123266_c0_seq1	222	2	2	0	0	0	0.22805	0.238052	0	0	0	2	0	0.233051	0	#NAME?	0.0136589	0.999861	yes
comp110223_c0_seq1	211	2	2	0	0	0	0.239939	0.250462	0	0	0	2	0	0.245201	0	#NAME?	0.0136589	0.999861	yes
comp3048_c0_seq1	205	2	2	0	0	0	0.246961	0.257793	0	0	0	2	0	0.252377	0	#NAME?	0.0136589	0.999861	yes
comp121014_c0_seq1	204	2	2	0	0	0	0.248172	0.259056	0	0	0	2	0	0.253614	0	#NAME?	0.0136589	0.999861	yes
comp15060_c0_seq1	203	2	2	0	0	0	0.249395	0.260333	0	0	0	2	0	0.254864	0	#NAME?	0.0136589	0.999861	yes
comp135698_c0_seq1	221	2	2	0	0	0	0.229082	0.239129	0	0	0	2	0	0.234105	0	#NAME?	0.0136589	0.999861	yes
comp135990_c0_seq1	216	2	2	0	0	0	0.234385	0.244664	0	0	0	2	0	0.239525	0	#NAME?	0.0136589	0.999861	yes
comp118689_c0_seq1	211	2	2	0	0	0	0.239939	0.250462	0	0	0	2	0	0.245201	0	#NAME?	0.0136589	0.999861	yes
comp136796_c0_seq1	208	2	2	0	0	0	0.2434	0.254075	0	0	0	2	0	0.248737	0	#NAME?	0.0136589	0.999861	yes
comp133213_c0_seq1	210	2	2	0	0	0	0.241081	0.251655	0	0	0	2	0	0.246368	0	#NAME?	0.0136589	0.999861	yes
comp109680_c0_seq1	245	2	2	0	0	0	0.206641	0.215704	0	0	0	2	0	0.211173	0	#NAME?	0.0136589	0.999861	yes
comp116137_c0_seq1	237	2	2	0	0	0	0.213616	0.222985	0	0	0	2	0	0.218301	0	#NAME?	0.0136589	0.999861	yes
comp134168_c0_seq1	214	2	2	0	0	0	0.236575	0.246951	0	0	0	2	0	0.241763	0	#NAME?	0.0136589	0.999861	yes
comp106425_c0_seq1	253	2	2	0	0	0	0.200107	0.208883	0	0	0	2	0	0.204495	0	#NAME?	0.0136589	0.999861	yes
comp118726_c0_seq1	216	2	2	0	0	0	0.234385	0.244664	0	0	0	2	0	0.239525	0	#NAME?	0.0136589	0.999861	yes
comp124768_c0_seq1	217	2	2	0	0	0	0.233305	0.243537	0	0	0	2	0	0.238421	0	#NAME?	0.0136589	0.999861	yes
comp1884_c0_seq1	262	2	2	0	0	0	0.193233	0.201708	0	0	0	2	0	0.197471	0	#NAME?	0.0136589	0.999861	yes
comp137643_c0_seq1	226	2	2	0	0	0	0.224014	0.233839	0	0	0	2	0	0.228926	0	#NAME?	0.0136589	0.999861	yes
comp131559_c0_seq1	208	2	2	0	0	0	0.2434	0.254075	0	0	0	2	0	0.248737	0	#NAME?	0.0136589	0.999861	yes
comp128302_c0_seq1	225	2	2	0	0	0	0.225009	0.234878	0	0	0	2	0	0.229944	0	#NAME?	0.0136589	0.999861	yes
comp105846_c0_seq1	224	2	2	0	0	0	0.226014	0.235926	0	0	0	2	0	0.23097	0	#NAME?	0.0136589	0.999861	yes
comp121751_c0_seq1	212	2	2	0	0	0	0.238807	0.249281	0	0	0	2	0	0.244044	0	#NAME?	0.0136589	0.999861	yes
comp137679_c0_seq1	223	2	2	0	0	0	0.227027	0.236984	0	0	0	2	0	0.232006	0	#NAME?	0.0136589	0.999861	yes
comp124829_c0_seq1	223	2	2	0	0	0	0.227027	0.236984	0	0	0	2	0	0.232006	0	#NAME?	0.0136589	0.999861	yes
comp125357_c0_seq1	205	2	2	0	0	0	0.246961	0.257793	0	0	0	2	0	0.252377	0	#NAME?	0.0136589	0.999861	yes
comp117992_c0_seq1	222	2	2	0	0	0	0.22805	0.238052	0	0	0	2	0	0.233051	0	#NAME?	0.0136589	0.999861	yes
comp137638_c0_seq1	224	2	2	0	0	0	0.226014	0.235926	0	0	0	2	0	0.23097	0	#NAME?	0.0136589	0.999861	yes
comp491_c1_seq1	214	2	2	0	0	0	0.236575	0.246951	0	0	0	2	0	0.241763	0	#NAME?	0.0136589	0.999861	yes
comp136895_c0_seq1	202	2	2	0	0	0	0.250629	0.261621	0	0	0	2	0	0.256125	0	#NAME?	0.0136589	0.999861	yes
comp136267_c0_seq1	223	2	2	0	0	0	0.227027	0.236984	0	0	0	2	0	0.232006	0	#NAME?	0.0136589	0.999861	yes
comp134392_c0_seq1	220	2	2	0	0	0	0.230123	0.240216	0	0	0	2	0	0.23517	0	#NAME?	0.0136589	0.999861	yes
comp126509_c0_seq1	213	2	2	0	0	0	0.237686	0.24811	0	0	0	2	0	0.242898	0	#NAME?	0.0136589	0.999861	yes
comp129420_c0_seq1	211	2	2	0	0	0	0.239939	0.250462	0	0	0	2	0	0.245201	0	#NAME?	0.0136589	0.999861	yes
comp124731_c0_seq1	203	2	2	0	0	0	0.249395	0.260333	0	0	0	2	0	0.254864	0	#NAME?	0.0136589	0.999861	yes
comp198_c0_seq1	289	2	2	0	0	0	0.17518	0.182863	0	0	0	2	0	0.179022	0	#NAME?	0.0136589	0.999861	yes
comp128010_c0_seq1	222	2	2	0	0	0	0.22805	0.238052	0	0	0	2	0	0.233051	0	#NAME?	0.0136589	0.999861	yes
comp114829_c0_seq1	207	2	2	0	0	0	0.244575	0.255302	0	0	0	2	0	0.249939	0	#NAME?	0.0136589	0.999861	yes
comp113361_c0_seq1	207	2	2	0	0	0	0.244575	0.255302	0	0	0	2	0	0.249939	0	#NAME?	0.0136589	0.999861	yes
comp137152_c0_seq1	221	2	2	0	0	0	0.229082	0.239129	0	0	0	2	0	0.234105	0	#NAME?	0.0136589	0.999861	yes
comp1137_c0_seq1	246	2	2	0	0	0	0.205801	0.214827	0	0	0	2	0	0.210314	0	#NAME?	0.0136589	0.999861	yes
comp127577_c0_seq1	207	2	2	0	0	0	0.244575	0.255302	0	0	0	2	0	0.249939	0	#NAME?	0.0136589	0.999861	yes
comp133994_c0_seq1	225	2	2	0	0	0	0.225009	0.234878	0	0	0	2	0	0.229944	0	#NAME?	0.0136589	0.999861	yes
comp127929_c0_seq1	207	2	2	0	0	0	0.244575	0.255302	0	0	0	2	0	0.249939	0	#NAME?	0.0136589	0.999861	yes
comp109691_c0_seq1	243	2	2	0	0	0	0.208342	0.21748	0	0	0	2	0	0.212911	0	#NAME?	0.0136589	0.999861	yes
comp137368_c0_seq1	222	2	2	0	0	0	0.22805	0.238052	0	0	0	2	0	0.233051	0	#NAME?	0.0136589	0.999861	yes
comp123876_c0_seq1	293	2	2	0	0	0	0.172789	0.180367	0	0	0	2	0	0.176578	0	#NAME?	0.0136589	0.999861	yes
comp135378_c0_seq1	218	2	2	0	0	0	0.232234	0.24242	0	0	0	2	0	0.237327	0	#NAME?	0.0136589	0.999861	yes
comp122471_c0_seq1	226	2	2	0	0	0	0.224014	0.233839	0	0	0	2	0	0.228926	0	#NAME?	0.0136589	0.999861	yes
comp125778_c0_seq1	220	2	2	0	0	0	0.230123	0.240216	0	0	0	2	0	0.23517	0	#NAME?	0.0136589	0.999861	yes
comp123243_c0_seq1	213	2	2	0	0	0	0.237686	0.24811	0	0	0	2	0	0.242898	0	#NAME?	0.0136589	0.999861	yes
comp123670_c0_seq1	319	2	2	0	0	0	0.158706	0.165666	0	0	0	2	0	0.162186	0	#NAME?	0.0136589	0.999861	yes
comp120100_c0_seq1	203	2	2	0	0	0	0.249395	0.260333	0	0	0	2	0	0.254864	0	#NAME?	0.0136589	0.999861	yes
comp124728_c0_seq1	207	2	2	0	0	0	0.244575	0.255302	0	0	0	2	0	0.249939	0	#NAME?	0.0136589	0.999861	yes
comp124708_c0_seq1	212	2	2	0	0	0	0.238807	0.249281	0	0	0	2	0	0.244044	0	#NAME?	0.0136589	0.999861	yes
comp137509_c0_seq1	210	2	2	0	0	0	0.241081	0.251655	0	0	0	2	0	0.246368	0	#NAME?	0.0136589	0.999861	yes
comp128422_c0_seq1	212	2	2	0	0	0	0.238807	0.249281	0	0	0	2	0	0.244044	0	#NAME?	0.0136589	0.999861	yes
comp115496_c0_seq1	224	2	2	0	0	0	0.226014	0.235926	0	0	0	2	0	0.23097	0	#NAME?	0.0136589	0.999861	yes
comp119415_c0_seq1	302	2	2	0	0	0	0.167639	0.174992	0	0	0	2	0	0.171316	0	#NAME?	0.0136589	0.999861	yes
comp129809_c0_seq1	283	2	2	0	0	0	0.178894	0.18674	0	0	0	2	0	0.182817	0	#NAME?	0.0136589	0.999861	yes
comp117241_c0_seq1	203	2	2	0	0	0	0.249395	0.260333	0	0	0	2	0	0.254864	0	#NAME?	0.0136589	0.999861	yes
comp100109_c0_seq1	261	2	2	0	0	0	0.193974	0.202481	0	0	0	2	0	0.198227	0	#NAME?	0.0136589	0.999861	yes
comp123272_c0_seq1	207	2	2	0	0	0	0.244575	0.255302	0	0	0	2	0	0.249939	0	#NAME?	0.0136589	0.999861	yes
comp136942_c0_seq1	209	2	2	0	0	0	0.242235	0.252859	0	0	0	2	0	0.247547	0	#NAME?	0.0136589	0.999861	yes
comp137752_c0_seq1	221	2	2	0	0	0	0.229082	0.239129	0	0	0	2	0	0.234105	0	#NAME?	0.0136589	0.999861	yes
comp127593_c0_seq1	215	2	2	0	0	0	0.235475	0.245802	0	0	0	2	0	0.240639	0	#NAME?	0.0136589	0.999861	yes
comp122266_c0_seq1	209	2	2	0	0	0	0.242235	0.252859	0	0	0	2	0	0.247547	0	#NAME?	0.0136589	0.999861	yes
comp133953_c0_seq1	210	2	2	0	0	0	0.241081	0.251655	0	0	0	2	0	0.246368	0	#NAME?	0.0136589	0.999861	yes
comp123066_c0_seq1	215	2	2	0	0	0	0.235475	0.245802	0	0	0	2	0	0.240639	0	#NAME?	0.0136589	0.999861	yes
comp126518_c0_seq1	208	2	2	0	0	0	0.2434	0.254075	0	0	0	2	0	0.248737	0	#NAME?	0.0136589	0.999861	yes
comp120597_c0_seq1	205	2	2	0	0	0	0.246961	0.257793	0	0	0	2	0	0.252377	0	#NAME?	0.0136589	0.999861	yes
comp133470_c0_seq1	206	2	2	0	0	0	0.245763	0.256541	0	0	0	2	0	0.251152	0	#NAME?	0.0136589	0.999861	yes
comp123744_c0_seq1	227	2	2	0	0	0	0.223027	0.232808	0	0	0	2	0	0.227918	0	#NAME?	0.0136589	0.999861	yes
comp113947_c0_seq1	216	2	2	0	0	0	0.234385	0.244664	0	0	0	2	0	0.239525	0	#NAME?	0.0136589	0.999861	yes
comp119246_c0_seq1	216	2	2	0	0	0	0.234385	0.244664	0	0	0	2	0	0.239525	0	#NAME?	0.0136589	0.999861	yes
comp122470_c0_seq1	217	2	2	0	0	0	0.233305	0.243537	0	0	0	2	0	0.238421	0	#NAME?	0.0136589	0.999861	yes
comp121315_c0_seq1	257	2	2	0	0	0	0.196993	0.205632	0	0	0	2	0	0.201313	0	#NAME?	0.0136589	0.999861	yes
comp119879_c0_seq1	247	2	2	0	0	0	0.204968	0.213958	0	0	0	2	0	0.209463	0	#NAME?	0.0136589	0.999861	yes
comp132822_c0_seq1	217	2	2	0	0	0	0.233305	0.243537	0	0	0	2	0	0.238421	0	#NAME?	0.0136589	0.999861	yes
comp137136_c0_seq1	208	2	2	0	0	0	0.2434	0.254075	0	0	0	2	0	0.248737	0	#NAME?	0.0136589	0.999861	yes
comp107657_c0_seq1	207	2	2	0	0	0	0.244575	0.255302	0	0	0	2	0	0.249939	0	#NAME?	0.0136589	0.999861	yes
comp133353_c0_seq1	207	2	2	0	0	0	0.244575	0.255302	0	0	0	2	0	0.249939	0	#NAME?	0.0136589	0.999861	yes
comp135869_c0_seq1	251	2	2	0	0	0	0.201702	0.210548	0	0	0	2	0	0.206125	0	#NAME?	0.0136589	0.999861	yes
comp134867_c0_seq1	224	2	2	0	0	0	0.226014	0.235926	0	0	0	2	0	0.23097	0	#NAME?	0.0136589	0.999861	yes
comp131672_c0_seq1	215	2	2	0	0	0	0.235475	0.245802	0	0	0	2	0	0.240639	0	#NAME?	0.0136589	0.999861	yes
comp15730_c0_seq2	255	2	2	0	0	0	0.198538	0.207245	0	0	0	2	0	0.202891	0	#NAME?	0.0136589	0.999861	yes
comp132545_c0_seq1	208	2	2	0	0	0	0.2434	0.254075	0	0	0	2	0	0.248737	0	#NAME?	0.0136589	0.999861	yes
comp119945_c0_seq1	212	2	2	0	0	0	0.238807	0.249281	0	0	0	2	0	0.244044	0	#NAME?	0.0136589	0.999861	yes
comp13990_c0_seq1	367	2	2	0	0	0	0.137949	0.143999	0	0	0	2	0	0.140974	0	#NAME?	0.0136589	0.999861	yes
comp134149_c0_seq1	220	2	2	0	0	0	0.230123	0.240216	0	0	0	2	0	0.23517	0	#NAME?	0.0136589	0.999861	yes
comp122742_c0_seq1	220	2	2	0	0	0	0.230123	0.240216	0	0	0	2	0	0.23517	0	#NAME?	0.0136589	0.999861	yes
comp137259_c0_seq1	226	2	2	0	0	0	0.224014	0.233839	0	0	0	2	0	0.228926	0	#NAME?	0.0136589	0.999861	yes
comp137201_c0_seq1	224	2	2	0	0	0	0.226014	0.235926	0	0	0	2	0	0.23097	0	#NAME?	0.0136589	0.999861	yes
comp130784_c0_seq1	201	2	2	0	0	0	0.251876	0.262923	0	0	0	2	0	0.2574	0	#NAME?	0.0136589	0.999861	yes
comp132239_c0_seq1	209	2	2	0	0	0	0.242235	0.252859	0	0	0	2	0	0.247547	0	#NAME?	0.0136589	0.999861	yes
comp124795_c0_seq1	209	2	2	0	0	0	0.242235	0.252859	0	0	0	2	0	0.247547	0	#NAME?	0.0136589	0.999861	yes
comp90321_c0_seq1	206	2	2	0	0	0	0.245763	0.256541	0	0	0	2	0	0.251152	0	#NAME?	0.0136589	0.999861	yes
comp129139_c0_seq1	287	2	2	0	0	0	0.176401	0.184138	0	0	0	2	0	0.180269	0	#NAME?	0.0136589	0.999861	yes
comp114806_c0_seq1	232	2	2	0	0	0	0.21822	0.227791	0	0	0	2	0	0.223006	0	#NAME?	0.0136589	0.999861	yes
comp130922_c0_seq1	216	2	2	0	0	0	0.234385	0.244664	0	0	0	2	0	0.239525	0	#NAME?	0.0136589	0.999861	yes
comp117532_c0_seq1	314	2	2	0	0	0	0.161233	0.168304	0	0	0	2	0	0.164769	0	#NAME?	0.0136589	0.999861	yes
comp105667_c0_seq1	283	2	2	0	0	0	0.178894	0.18674	0	0	0	2	0	0.182817	0	#NAME?	0.0136589	0.999861	yes
comp120810_c0_seq1	221	2	2	0	0	0	0.229082	0.239129	0	0	0	2	0	0.234105	0	#NAME?	0.0136589	0.999861	yes
comp136538_c0_seq1	213	2	2	0	0	0	0.237686	0.24811	0	0	0	2	0	0.242898	0	#NAME?	0.0136589	0.999861	yes
comp133468_c0_seq1	201	2	2	0	0	0	0.251876	0.262923	0	0	0	2	0	0.2574	0	#NAME?	0.0136589	0.999861	yes
comp132683_c0_seq1	208	2	2	0	0	0	0.2434	0.254075	0	0	0	2	0	0.248737	0	#NAME?	0.0136589	0.999861	yes
comp122787_c0_seq1	230	2	2	0	0	0	0.220118	0.229772	0	0	0	2	0	0.224945	0	#NAME?	0.0136589	0.999861	yes
comp83804_c0_seq1	245	2	2	0	0	0	0.206641	0.215704	0	0	0	2	0	0.211173	0	#NAME?	0.0136589	0.999861	yes
comp120970_c0_seq1	248	2	2	0	0	0	0.204142	0.213095	0	0	0	2	0	0.208618	0	#NAME?	0.0136589	0.999861	yes
comp129817_c0_seq1	205	2	2	0	0	0	0.246961	0.257793	0	0	0	2	0	0.252377	0	#NAME?	0.0136589	0.999861	yes
comp122971_c0_seq1	224	2	2	0	0	0	0.226014	0.235926	0	0	0	2	0	0.23097	0	#NAME?	0.0136589	0.999861	yes
comp124131_c0_seq1	201	2	2	0	0	0	0.251876	0.262923	0	0	0	2	0	0.2574	0	#NAME?	0.0136589	0.999861	yes
comp137378_c0_seq1	205	2	2	0	0	0	0.246961	0.257793	0	0	0	2	0	0.252377	0	#NAME?	0.0136589	0.999861	yes
comp104525_c0_seq1	243	2	2	0	0	0	0.208342	0.21748	0	0	0	2	0	0.212911	0	#NAME?	0.0136589	0.999861	yes
comp126650_c0_seq1	226	2	2	0	0	0	0.224014	0.233839	0	0	0	2	0	0.228926	0	#NAME?	0.0136589	0.999861	yes
comp137728_c0_seq1	223	2	2	0	0	0	0.227027	0.236984	0	0	0	2	0	0.232006	0	#NAME?	0.0136589	0.999861	yes
comp133945_c0_seq1	249	2	2	0	0	0	0.203322	0.212239	0	0	0	2	0	0.20778	0	#NAME?	0.0136589	0.999861	yes
comp136580_c0_seq1	219	2	2	0	0	0	0.231174	0.241313	0	0	0	2	0	0.236243	0	#NAME?	0.0136589	0.999861	yes
comp127871_c0_seq1	212	2	2	0	0	0	0.238807	0.249281	0	0	0	2	0	0.244044	0	#NAME?	0.0136589	0.999861	yes
comp124955_c0_seq1	216	2	2	0	0	0	0.234385	0.244664	0	0	0	2	0	0.239525	0	#NAME?	0.0136589	0.999861	yes
comp137217_c0_seq1	223	2	2	0	0	0	0.227027	0.236984	0	0	0	2	0	0.232006	0	#NAME?	0.0136589	0.999861	yes
comp123523_c0_seq1	282	2	2	0	0	0	0.179529	0.187403	0	0	0	2	0	0.183466	0	#NAME?	0.0136589	0.999861	yes
comp100955_c0_seq1	231	2	2	0	0	0	0.219165	0.228777	0	0	0	2	0	0.223971	0	#NAME?	0.0136589	0.999861	yes
comp719_c0_seq1	261	2	2	0	0	0	0.193974	0.202481	0	0	0	2	0	0.198227	0	#NAME?	0.0136589	0.999861	yes
comp133880_c0_seq1	202	2	2	0	0	0	0.250629	0.261621	0	0	0	2	0	0.256125	0	#NAME?	0.0136589	0.999861	yes
comp99755_c0_seq1	214	2	2	0	0	0	0.236575	0.246951	0	0	0	2	0	0.241763	0	#NAME?	0.0136589	0.999861	yes
comp1699_c0_seq1	241	2	2	0	0	0	0.210071	0.219284	0	0	0	2	0	0.214678	0	#NAME?	0.0136589	0.999861	yes
comp129979_c0_seq1	231	2	2	0	0	0	0.219165	0.228777	0	0	0	2	0	0.223971	0	#NAME?	0.0136589	0.999861	yes
comp119152_c0_seq1	213	2	2	0	0	0	0.237686	0.24811	0	0	0	2	0	0.242898	0	#NAME?	0.0136589	0.999861	yes
comp120143_c0_seq1	273	2	2	0	0	0	0.185447	0.193581	0	0	0	2	0	0.189514	0	#NAME?	0.0136589	0.999861	yes
comp132715_c0_seq1	220	2	2	0	0	0	0.230123	0.240216	0	0	0	2	0	0.23517	0	#NAME?	0.0136589	0.999861	yes
comp135372_c0_seq1	212	2	2	0	0	0	0.238807	0.249281	0	0	0	2	0	0.244044	0	#NAME?	0.0136589	0.999861	yes
comp129546_c0_seq1	210	2	2	0	0	0	0.241081	0.251655	0	0	0	2	0	0.246368	0	#NAME?	0.0136589	0.999861	yes
comp136940_c0_seq1	213	2	2	0	0	0	0.237686	0.24811	0	0	0	2	0	0.242898	0	#NAME?	0.0136589	0.999861	yes
comp131479_c0_seq1	210	2	2	0	0	0	0.241081	0.251655	0	0	0	2	0	0.246368	0	#NAME?	0.0136589	0.999861	yes
comp136791_c0_seq1	221	2	2	0	0	0	0.229082	0.239129	0	0	0	2	0	0.234105	0	#NAME?	0.0136589	0.999861	yes
comp131085_c0_seq1	223	2	2	0	0	0	0.227027	0.236984	0	0	0	2	0	0.232006	0	#NAME?	0.0136589	0.999861	yes
comp115174_c0_seq1	252	2	2	0	0	0	0.200901	0.209712	0	0	0	2	0	0.205307	0	#NAME?	0.0136589	0.999861	yes
comp123821_c0_seq1	202	2	2	0	0	0	0.250629	0.261621	0	0	0	2	0	0.256125	0	#NAME?	0.0136589	0.999861	yes
comp134827_c0_seq1	204	2	2	0	0	0	0.248172	0.259056	0	0	0	2	0	0.253614	0	#NAME?	0.0136589	0.999861	yes
comp85153_c0_seq1	222	2	2	0	0	0	0.22805	0.238052	0	0	0	2	0	0.233051	0	#NAME?	0.0136589	0.999861	yes
comp135964_c0_seq1	301	2	2	0	0	0	0.168196	0.175573	0	0	0	2	0	0.171885	0	#NAME?	0.0136589	0.999861	yes
comp129915_c0_seq1	210	2	2	0	0	0	0.241081	0.251655	0	0	0	2	0	0.246368	0	#NAME?	0.0136589	0.999861	yes
comp127730_c0_seq1	205	2	2	0	0	0	0.246961	0.257793	0	0	0	2	0	0.252377	0	#NAME?	0.0136589	0.999861	yes
comp125336_c0_seq1	264	2	2	0	0	0	0.191769	0.20018	0	0	0	2	0	0.195975	0	#NAME?	0.0136589	0.999861	yes
comp104321_c0_seq1	221	2	2	0	0	0	0.229082	0.239129	0	0	0	2	0	0.234105	0	#NAME?	0.0136589	0.999861	yes
comp122617_c0_seq1	215	2	2	0	0	0	0.235475	0.245802	0	0	0	2	0	0.240639	0	#NAME?	0.0136589	0.999861	yes
comp133952_c0_seq1	284	2	2	0	0	0	0.178264	0.186083	0	0	0	2	0	0.182174	0	#NAME?	0.0136589	0.999861	yes
comp132226_c0_seq1	213	2	2	0	0	0	0.237686	0.24811	0	0	0	2	0	0.242898	0	#NAME?	0.0136589	0.999861	yes
comp131707_c0_seq1	207	2	2	0	0	0	0.244575	0.255302	0	0	0	2	0	0.249939	0	#NAME?	0.0136589	0.999861	yes
comp137422_c0_seq1	211	2	2	0	0	0	0.239939	0.250462	0	0	0	2	0	0.245201	0	#NAME?	0.0136589	0.999861	yes
comp132149_c0_seq1	216	2	2	0	0	0	0.234385	0.244664	0	0	0	2	0	0.239525	0	#NAME?	0.0136589	0.999861	yes
comp130100_c0_seq1	205	2	2	0	0	0	0.246961	0.257793	0	0	0	2	0	0.252377	0	#NAME?	0.0136589	0.999861	yes
comp124738_c0_seq1	287	2	2	0	0	0	0.176401	0.184138	0	0	0	2	0	0.180269	0	#NAME?	0.0136589	0.999861	yes
comp111206_c0_seq1	209	2	2	0	0	0	0.242235	0.252859	0	0	0	2	0	0.247547	0	#NAME?	0.0136589	0.999861	yes
comp124339_c0_seq1	208	2	2	0	0	0	0.2434	0.254075	0	0	0	2	0	0.248737	0	#NAME?	0.0136589	0.999861	yes
comp132916_c0_seq1	216	2	2	0	0	0	0.234385	0.244664	0	0	0	2	0	0.239525	0	#NAME?	0.0136589	0.999861	yes
comp95121_c0_seq1	249	2	2	0	0	0	0.203322	0.212239	0	0	0	2	0	0.20778	0	#NAME?	0.0136589	0.999861	yes
comp128389_c0_seq1	206	2	2	0	0	0	0.245763	0.256541	0	0	0	2	0	0.251152	0	#NAME?	0.0136589	0.999861	yes
comp131730_c0_seq1	215	2	2	0	0	0	0.235475	0.245802	0	0	0	2	0	0.240639	0	#NAME?	0.0136589	0.999861	yes
comp136712_c0_seq1	222	2	2	0	0	0	0.22805	0.238052	0	0	0	2	0	0.233051	0	#NAME?	0.0136589	0.999861	yes
comp132048_c0_seq1	201	2	2	0	0	0	0.251876	0.262923	0	0	0	2	0	0.2574	0	#NAME?	0.0136589	0.999861	yes
comp120551_c0_seq1	208	2	2	0	0	0	0.2434	0.254075	0	0	0	2	0	0.248737	0	#NAME?	0.0136589	0.999861	yes
comp127876_c0_seq1	236	2	2	0	0	0	0.214522	0.22393	0	0	0	2	0	0.219226	0	#NAME?	0.0136589	0.999861	yes
comp118918_c0_seq1	223	2	2	0	0	0	0.227027	0.236984	0	0	0	2	0	0.232006	0	#NAME?	0.0136589	0.999861	yes
comp119359_c0_seq1	202	2	2	0	0	0	0.250629	0.261621	0	0	0	2	0	0.256125	0	#NAME?	0.0136589	0.999861	yes
comp87246_c0_seq1	292	2	2	0	0	0	0.173381	0.180985	0	0	0	2	0	0.177183	0	#NAME?	0.0136589	0.999861	yes
comp102296_c0_seq1	245	2	2	0	0	0	0.206641	0.215704	0	0	0	2	0	0.211173	0	#NAME?	0.0136589	0.999861	yes
comp133497_c0_seq1	205	2	2	0	0	0	0.246961	0.257793	0	0	0	2	0	0.252377	0	#NAME?	0.0136589	0.999861	yes
comp123543_c0_seq1	206	2	2	0	0	0	0.245763	0.256541	0	0	0	2	0	0.251152	0	#NAME?	0.0136589	0.999861	yes
comp122665_c0_seq1	220	2	2	0	0	0	0.230123	0.240216	0	0	0	2	0	0.23517	0	#NAME?	0.0136589	0.999861	yes
comp137027_c0_seq1	220	2	2	0	0	0	0.230123	0.240216	0	0	0	2	0	0.23517	0	#NAME?	0.0136589	0.999861	yes
comp80395_c0_seq1	351	2	2	0	0	0	0.144237	0.150563	0	0	0	2	0	0.1474	0	#NAME?	0.0136589	0.999861	yes
comp103560_c0_seq1	239	2	2	0	0	0	0.211829	0.221119	0	0	0	2	0	0.216474	0	#NAME?	0.0136589	0.999861	yes
comp125757_c0_seq1	295	2	2	0	0	0	0.171617	0.179144	0	0	0	2	0	0.175381	0	#NAME?	0.0136589	0.999861	yes
comp131888_c0_seq1	202	2	2	0	0	0	0.250629	0.261621	0	0	0	2	0	0.256125	0	#NAME?	0.0136589	0.999861	yes
comp132143_c0_seq1	310	2	2	0	0	0	0.163313	0.170476	0	0	0	2	0	0.166895	0	#NAME?	0.0136589	0.999861	yes
comp102617_c0_seq1	251	2	2	0	0	0	0.201702	0.210548	0	0	0	2	0	0.206125	0	#NAME?	0.0136589	0.999861	yes
comp117056_c0_seq1	238	2	2	0	0	0	0.212719	0.222048	0	0	0	2	0	0.217384	0	#NAME?	0.0136589	0.999861	yes
comp128742_c0_seq1	203	2	2	0	0	0	0.249395	0.260333	0	0	0	2	0	0.254864	0	#NAME?	0.0136589	0.999861	yes
comp133478_c0_seq1	201	2	2	0	0	0	0.251876	0.262923	0	0	0	2	0	0.2574	0	#NAME?	0.0136589	0.999861	yes
comp110148_c0_seq1	201	2	2	0	0	0	0.251876	0.262923	0	0	0	2	0	0.2574	0	#NAME?	0.0136589	0.999861	yes
comp134635_c0_seq1	205	2	2	0	0	0	0.246961	0.257793	0	0	0	2	0	0.252377	0	#NAME?	0.0136589	0.999861	yes
comp123634_c0_seq1	202	2	2	0	0	0	0.250629	0.261621	0	0	0	2	0	0.256125	0	#NAME?	0.0136589	0.999861	yes
comp3604_c0_seq1	253	2	2	0	0	0	0.200107	0.208883	0	0	0	2	0	0.204495	0	#NAME?	0.0136589	0.999861	yes
comp135333_c0_seq1	226	2	2	0	0	0	0.224014	0.233839	0	0	0	2	0	0.228926	0	#NAME?	0.0136589	0.999861	yes
comp136457_c0_seq1	216	2	2	0	0	0	0.234385	0.244664	0	0	0	2	0	0.239525	0	#NAME?	0.0136589	0.999861	yes
comp93144_c0_seq1	212	2	2	0	0	0	0.238807	0.249281	0	0	0	2	0	0.244044	0	#NAME?	0.0136589	0.999861	yes
comp137078_c0_seq1	226	2	2	0	0	0	0.224014	0.233839	0	0	0	2	0	0.228926	0	#NAME?	0.0136589	0.999861	yes
comp84392_c0_seq1	203	2	2	0	0	0	0.249395	0.260333	0	0	0	2	0	0.254864	0	#NAME?	0.0136589	0.999861	yes
comp119258_c0_seq1	205	2	2	0	0	0	0.246961	0.257793	0	0	0	2	0	0.252377	0	#NAME?	0.0136589	0.999861	yes
comp136887_c0_seq1	202	2	2	0	0	0	0.250629	0.261621	0	0	0	2	0	0.256125	0	#NAME?	0.0136589	0.999861	yes
comp136241_c0_seq1	213	2	2	0	0	0	0.237686	0.24811	0	0	0	2	0	0.242898	0	#NAME?	0.0136589	0.999861	yes
comp136548_c0_seq1	217	2	2	0	0	0	0.233305	0.243537	0	0	0	2	0	0.238421	0	#NAME?	0.0136589	0.999861	yes
comp124078_c0_seq1	217	2	2	0	0	0	0.233305	0.243537	0	0	0	2	0	0.238421	0	#NAME?	0.0136589	0.999861	yes
comp117486_c0_seq1	210	2	2	0	0	0	0.241081	0.251655	0	0	0	2	0	0.246368	0	#NAME?	0.0136589	0.999861	yes
comp128320_c0_seq1	212	2	2	0	0	0	0.238807	0.249281	0	0	0	2	0	0.244044	0	#NAME?	0.0136589	0.999861	yes
comp137337_c0_seq1	207	2	2	0	0	0	0.244575	0.255302	0	0	0	2	0	0.249939	0	#NAME?	0.0136589	0.999861	yes
comp15306_c1_seq1	326	3	3	0	0	0	0.232947	0.243163	0	0	0	3	0	0.238055	0	#NAME?	0.0136589	0.999861	yes
comp121353_c0_seq1	226	3	3	0	0	0	0.336021	0.350758	0	0	0	3	0	0.343389	0	#NAME?	0.0136589	0.999861	yes
comp85800_c0_seq1	285	3	3	0	0	0	0.266458	0.278145	0	0	0	3	0	0.272302	0	#NAME?	0.0136589	0.999861	yes
comp21653_c0_seq1	353	3	3	0	0	0	0.215129	0.224565	0	0	0	3	0	0.219847	0	#NAME?	0.0136589	0.999861	yes
comp116018_c0_seq1	267	3	3	0	0	0	0.284422	0.296896	0	0	0	3	0	0.290659	0	#NAME?	0.0136589	0.999861	yes
comp108810_c0_seq1	233	3	3	0	0	0	0.325926	0.34022	0	0	0	3	0	0.333073	0	#NAME?	0.0136589	0.999861	yes
comp97936_c0_seq1	257	3	3	0	0	0	0.295489	0.308449	0	0	0	3	0	0.301969	0	#NAME?	0.0136589	0.999861	yes
comp135986_c0_seq1	266	3	3	0	0	0	0.285491	0.298012	0	0	0	3	0	0.291752	0	#NAME?	0.0136589	0.999861	yes
comp117137_c0_seq1	266	3	3	0	0	0	0.285491	0.298012	0	0	0	3	0	0.291752	0	#NAME?	0.0136589	0.999861	yes
comp462_c0_seq1	218	3	3	0	0	0	0.348352	0.36363	0	0	0	3	0	0.355991	0	#NAME?	0.0136589	0.999861	yes
comp105443_c0_seq1	235	3	3	0	0	0	0.323152	0.337325	0	0	0	3	0	0.330238	0	#NAME?	0.0136589	0.999861	yes
comp111006_c0_seq1	276	3	3	0	0	0	0.275147	0.287215	0	0	0	3	0	0.281181	0	#NAME?	0.0136589	0.999861	yes
comp123250_c0_seq1	218	3	3	0	0	0	0.348352	0.36363	0	0	0	3	0	0.355991	0	#NAME?	0.0136589	0.999861	yes
comp102476_c0_seq1	286	3	3	0	0	0	0.265527	0.277172	0	0	0	3	0	0.27135	0	#NAME?	0.0136589	0.999861	yes
comp112571_c0_seq1	304	3	3	0	0	0	0.249805	0.260761	0	0	0	3	0	0.255283	0	#NAME?	0.0136589	0.999861	yes
comp1108_c1_seq1	242	3	3	0	0	0	0.313804	0.327567	0	0	0	3	0	0.320686	0	#NAME?	0.0136589	0.999861	yes
comp104970_c0_seq1	245	3	3	0	0	0	0.309962	0.323556	0	0	0	3	0	0.316759	0	#NAME?	0.0136589	0.999861	yes
comp114048_c0_seq1	264	3	3	0	0	0	0.287654	0.30027	0	0	0	3	0	0.293962	0	#NAME?	0.0136589	0.999861	yes
comp78432_c0_seq1	283	3	3	0	0	0	0.268342	0.280111	0	0	0	3	0	0.274226	0	#NAME?	0.0136589	0.999861	yes
comp94487_c0_seq1	266	3	3	0	0	0	0.285491	0.298012	0	0	0	3	0	0.291752	0	#NAME?	0.0136589	0.999861	yes
comp109980_c0_seq1	264	3	3	0	0	0	0.287654	0.30027	0	0	0	3	0	0.293962	0	#NAME?	0.0136589	0.999861	yes
comp113252_c0_seq1	238	3	3	0	0	0	0.319078	0.333073	0	0	0	3	0	0.326076	0	#NAME?	0.0136589	0.999861	yes
comp137291_c0_seq1	211	3	3	0	0	0	0.359908	0.375693	0	0	0	3	0	0.367801	0	#NAME?	0.0136589	0.999861	yes
comp94060_c0_seq1	304	4	4	0	0	0	0.333073	0.347681	0	0	0	4	0	0.340377	0	#NAME?	0.0136589	0.999861	yes
comp24507_c0_seq1	269	4	4	0	0	0	0.37641	0.392918	0	0	0	4	0	0.384664	0	#NAME?	0.0136589	0.999861	yes
comp103272_c0_seq1	349	4	4	0	0	0	0.290127	0.302851	0	0	0	4	0	0.296489	0	#NAME?	0.0136589	0.999861	yes
comp119774_c0_seq1	376	4	4	0	0	0	0.269293	0.281104	0	0	0	4	0	0.275198	0	#NAME?	0.0136589	0.999861	yes
comp119202_c0_seq1	304	4	4	0	0	0	0.333073	0.347681	0	0	0	4	0	0.340377	0	#NAME?	0.0136589	0.999861	yes
comp121604_c0_seq1	246	4	4	0	0	0	0.411602	0.429655	0	0	0	4	0	0.420629	0	#NAME?	0.0136589	0.999861	yes
comp112569_c0_seq1	313	4	4	0	0	0	0.323496	0.337684	0	0	0	4	0	0.33059	0	#NAME?	0.0136589	0.999861	yes
comp78453_c0_seq1	332	4	4	0	0	0	0.304983	0.318359	0	0	0	4	0	0.311671	0	#NAME?	0.0136589	0.999861	yes
comp109078_c0_seq1	477	4	4	0	0	0	0.212273	0.221583	0	0	0	4	0	0.216928	0	#NAME?	0.0136589	0.999861	yes
comp110165_c0_seq1	322	4	4	0	0	0	0.314454	0.328245	0	0	0	4	0	0.32135	0	#NAME?	0.0136589	0.999861	yes
comp74649_c0_seq1	218	4	4	0	0	0	0.464469	0.48484	0	0	0	4	0	0.474654	0	#NAME?	0.0136589	0.999861	yes
comp108974_c0_seq1	266	4	4	0	0	0	0.380655	0.39735	0	0	0	4	0	0.389002	0	#NAME?	0.0136589	0.999861	yes
comp82678_c0_seq1	213	4	4	0	0	0	0.475372	0.496221	0	0	0	4	0	0.485796	0	#NAME?	0.0136589	0.999861	yes
comp848_c0_seq1	284	4	4	0	0	0	0.356529	0.372166	0	0	0	4	0	0.364347	0	#NAME?	0.0136589	0.999861	yes
comp126942_c0_seq1	272	4	4	0	0	0	0.372258	0.388585	0	0	0	4	0	0.380421	0	#NAME?	0.0136589	0.999861	yes
comp79021_c0_seq1	302	6	5	0	0	0	0.502918	0.437479	0	0	0	5.5	0	0.470199	0	#NAME?	0.0442287	0.999861	yes
comp5675_c0_seq1	364	7	6	0	0	0	0.486799	0.435557	0	0	0	6.5	0	0.461178	0	#NAME?	0.0353319	0.999861	yes
comp66523_c0_seq1	352	8	8	0	0	0	0.575308	0.60054	0	0	0	8	0	0.587924	0	#NAME?	0.0136589	0.999861	yes
comp85122_c0_seq1	425	10	11	0	0	0	0.595613	0.683909	0	0	0	10.5	0	0.639761	0	#NAME?	0.0438617	0.999861	yes
comp62027_c0_seq1	1000	27	26	0	0	0	0.683466	0.687018	0	0	0	26.5	0	0.685242	0	#NAME?	0.00165001	0.999861	yes
comp21365_c0_seq1	1427	181	161	0	0	0	3.21076	2.98124	0	0	0	171	0	3.096	0	#NAME?	0.023587	0.999861	yes
comp134853_c0_seq1	296	2	2	0	1	0	0.171038	0.178539	0	0.0872852	0	2	0.333333	0.174788	0.0290951	-2.58676	0.0357898	0.999861	yes
comp115870_c0_seq1	324	2	2	0	1	0	0.156257	0.16311	0	0.079742	0	2	0.333333	0.159683	0.0265807	-2.58676	0.0357898	0.999861	yes
comp125080_c0_seq1	277	2	2	0	1	0	0.182769	0.190785	0	0.0932722	0	2	0.333333	0.186777	0.0310907	-2.58676	0.0357898	0.999861	yes
comp102176_c0_seq1	244	2	2	0	1	0	0.207488	0.216588	0	0.105887	0	2	0.333333	0.212038	0.0352956	-2.58676	0.0357898	0.999861	yes
comp99984_c0_seq1	204	2	2	0	1	0	0.248172	0.259056	0	0.126649	0	2	0.333333	0.253614	0.0422164	-2.58676	0.0357898	0.999861	yes
comp124039_c0_seq1	241	2	2	0	1	0	0.210071	0.219284	0	0.107205	0	2	0.333333	0.214678	0.035735	-2.58676	0.0357898	0.999861	yes
comp134676_c0_seq1	226	2	2	0	1	0	0.224014	0.233839	0	0.11432	0	2	0.333333	0.228926	0.0381068	-2.58676	0.0357898	0.999861	yes
comp131149_c0_seq1	232	2	2	0	1	0	0.21822	0.227791	0	0.111364	0	2	0.333333	0.223006	0.0371213	-2.58676	0.0357898	0.999861	yes
comp104763_c0_seq1	210	2	2	0	1	0	0.241081	0.251655	0	0.123031	0	2	0.333333	0.246368	0.0410102	-2.58676	0.0357898	0.999861	yes
comp123055_c0_seq1	231	2	2	0	1	0	0.219165	0.228777	0	0.111846	0	2	0.333333	0.223971	0.037282	-2.58676	0.0357898	0.999861	yes
comp104700_c0_seq1	241	2	2	0	1	0	0.210071	0.219284	0	0.107205	0	2	0.333333	0.214678	0.035735	-2.58676	0.0357898	0.999861	yes
comp134850_c0_seq1	288	2	2	0	1	0	0.175789	0.183498	0	0.0897097	0	2	0.333333	0.179643	0.0299032	-2.58676	0.0357898	0.999861	yes
comp98398_c0_seq1	201	2	2	0	1	0	0.251876	0.262923	0	0.128539	0	2	0.333333	0.2574	0.0428464	-2.58676	0.0357898	0.999861	yes
comp97651_c0_seq1	331	2	2	0	1	0	0.152952	0.15966	0	0.0780556	0	2	0.333333	0.156306	0.0260185	-2.58676	0.0357898	0.999861	yes
comp134946_c0_seq1	243	2	2	0	1	0	0.208342	0.21748	0	0.106323	0	2	0.333333	0.212911	0.0354409	-2.58676	0.0357898	0.999861	yes
comp93227_c0_seq1	251	2	2	0	1	0	0.201702	0.210548	0	0.102934	0	2	0.333333	0.206125	0.0343113	-2.58676	0.0357898	0.999861	yes
comp18623_c0_seq1	245	2	2	0	1	0	0.206641	0.215704	0	0.105455	0	2	0.333333	0.211173	0.0351516	-2.58676	0.0357898	0.999861	yes
comp100547_c0_seq1	213	2	2	0	1	0	0.237686	0.24811	0	0.121298	0	2	0.333333	0.242898	0.0404326	-2.58676	0.0357898	0.999861	yes
comp114480_c0_seq1	231	2	2	0	1	0	0.219165	0.228777	0	0.111846	0	2	0.333333	0.223971	0.037282	-2.58676	0.0357898	0.999861	yes
comp136125_c0_seq1	222	2	2	0	1	0	0.22805	0.238052	0	0.11638	0	2	0.333333	0.233051	0.0387934	-2.58676	0.0357898	0.999861	yes
comp127768_c0_seq1	211	2	2	0	1	0	0.239939	0.250462	0	0.122447	0	2	0.333333	0.245201	0.0408158	-2.58676	0.0357898	0.999861	yes
comp111958_c0_seq1	282	2	2	0	1	0	0.179529	0.187403	0	0.0916185	0	2	0.333333	0.183466	0.0305395	-2.58676	0.0357898	0.999861	yes
comp120791_c0_seq1	202	2	2	0	1	0	0.250629	0.261621	0	0.127903	0	2	0.333333	0.256125	0.0426343	-2.58676	0.0357898	0.999861	yes
comp97948_c0_seq1	254	2	2	0	1	0	0.199319	0.208061	0	0.101718	0	2	0.333333	0.20369	0.033906	-2.58676	0.0357898	0.999861	yes
comp134520_c0_seq1	276	2	2	0	1	0	0.183432	0.191477	0	0.0936102	0	2	0.333333	0.187454	0.0312034	-2.58676	0.0357898	0.999861	yes
comp531_c1_seq1	256	2	2	0	1	0	0.197762	0.206436	0	0.100923	0	2	0.333333	0.202099	0.0336412	-2.58676	0.0357898	0.999861	yes
comp101318_c0_seq1	266	2	2	0	1	0	0.190327	0.198675	0	0.0971294	0	2	0.333333	0.194501	0.0323765	-2.58676	0.0357898	0.999861	yes
comp84554_c0_seq1	298	2	2	0	1	0	0.16989	0.177341	0	0.0866994	0	2	0.333333	0.173615	0.0288998	-2.58676	0.0357898	0.999861	yes
comp103715_c0_seq1	211	2	2	0	1	0	0.239939	0.250462	0	0.122447	0	2	0.333333	0.245201	0.0408158	-2.58676	0.0357898	0.999861	yes
comp97175_c0_seq1	269	2	2	0	1	0	0.188205	0.196459	0	0.0960461	0	2	0.333333	0.192332	0.0320154	-2.58676	0.0357898	0.999861	yes
comp119849_c0_seq1	204	2	2	0	1	0	0.248172	0.259056	0	0.126649	0	2	0.333333	0.253614	0.0422164	-2.58676	0.0357898	0.999861	yes
comp96421_c0_seq1	326	2	2	0	1	0	0.155298	0.162109	0	0.0792528	0	2	0.333333	0.158703	0.0264176	-2.58676	0.0357898	0.999861	yes
comp94194_c0_seq1	209	2	2	0	1	0	0.242235	0.252859	0	0.123619	0	2	0.333333	0.247547	0.0412064	-2.58676	0.0357898	0.999861	yes
comp100416_c0_seq1	222	2	2	0	1	0	0.22805	0.238052	0	0.11638	0	2	0.333333	0.233051	0.0387934	-2.58676	0.0357898	0.999861	yes
comp101169_c0_seq1	259	2	2	0	1	0	0.195471	0.204044	0	0.0997545	0	2	0.333333	0.199758	0.0332515	-2.58676	0.0357898	0.999861	yes
comp106475_c0_seq1	233	2	2	0	1	0	0.217284	0.226813	0	0.110886	0	2	0.333333	0.222049	0.036962	-2.58676	0.0357898	0.999861	yes
comp102310_c0_seq1	207	2	2	0	1	0	0.244575	0.255302	0	0.124814	0	2	0.333333	0.249939	0.0416045	-2.58676	0.0357898	0.999861	yes
comp27979_c0_seq1	207	2	2	0	1	0	0.244575	0.255302	0	0.124814	0	2	0.333333	0.249939	0.0416045	-2.58676	0.0357898	0.999861	yes
comp119536_c0_seq1	217	2	2	0	1	0	0.233305	0.243537	0	0.119062	0	2	0.333333	0.238421	0.0396873	-2.58676	0.0357898	0.999861	yes
comp114574_c0_seq1	255	2	2	0	1	0	0.198538	0.207245	0	0.101319	0	2	0.333333	0.202891	0.0337731	-2.58676	0.0357898	0.999861	yes
comp116970_c0_seq1	202	2	2	0	1	0	0.250629	0.261621	0	0.127903	0	2	0.333333	0.256125	0.0426343	-2.58676	0.0357898	0.999861	yes
comp135994_c0_seq1	255	2	2	0	1	0	0.198538	0.207245	0	0.101319	0	2	0.333333	0.202891	0.0337731	-2.58676	0.0357898	0.999861	yes
comp113808_c0_seq1	271	2	2	0	1	0	0.186816	0.195009	0	0.0953373	0	2	0.333333	0.190913	0.0317791	-2.58676	0.0357898	0.999861	yes
comp119787_c0_seq1	264	2	2	0	1	0	0.191769	0.20018	0	0.0978652	0	2	0.333333	0.195975	0.0326217	-2.58676	0.0357898	0.999861	yes
comp106501_c0_seq1	273	2	2	0	1	0	0.185447	0.193581	0	0.0946389	0	2	0.333333	0.189514	0.0315463	-2.58676	0.0357898	0.999861	yes
comp134521_c0_seq1	206	2	2	0	1	0	0.245763	0.256541	0	0.125419	0	2	0.333333	0.251152	0.0418065	-2.58676	0.0357898	0.999861	yes
comp127250_c0_seq1	224	2	2	0	1	0	0.226014	0.235926	0	0.115341	0	2	0.333333	0.23097	0.038447	-2.58676	0.0357898	0.999861	yes
comp131876_c0_seq1	222	2	2	0	1	0	0.22805	0.238052	0	0.11638	0	2	0.333333	0.233051	0.0387934	-2.58676	0.0357898	0.999861	yes
comp118320_c0_seq1	271	2	2	0	1	0	0.186816	0.195009	0	0.0953373	0	2	0.333333	0.190913	0.0317791	-2.58676	0.0357898	0.999861	yes
comp82095_c0_seq1	206	2	2	0	1	0	0.245763	0.256541	0	0.125419	0	2	0.333333	0.251152	0.0418065	-2.58676	0.0357898	0.999861	yes
comp114916_c0_seq1	239	2	2	0	1	0	0.211829	0.221119	0	0.108102	0	2	0.333333	0.216474	0.036034	-2.58676	0.0357898	0.999861	yes
comp130423_c0_seq1	216	2	2	0	1	0	0.234385	0.244664	0	0.119613	0	2	0.333333	0.239525	0.039871	-2.58676	0.0357898	0.999861	yes
comp112012_c0_seq1	204	2	2	0	1	0	0.248172	0.259056	0	0.126649	0	2	0.333333	0.253614	0.0422164	-2.58676	0.0357898	0.999861	yes
comp127052_c0_seq1	284	2	2	0	1	0	0.178264	0.186083	0	0.0909733	0	2	0.333333	0.182174	0.0303244	-2.58676	0.0357898	0.999861	yes
comp118997_c0_seq1	216	2	2	0	1	0	0.234385	0.244664	0	0.119613	0	2	0.333333	0.239525	0.039871	-2.58676	0.0357898	0.999861	yes
comp112995_c0_seq1	208	2	2	0	1	0	0.2434	0.254075	0	0.124213	0	2	0.333333	0.248737	0.0414045	-2.58676	0.0357898	0.999861	yes
comp102266_c0_seq1	300	2	2	0	1	0	0.168757	0.176158	0	0.0861214	0	2	0.333333	0.172458	0.0287071	-2.58676	0.0357898	0.999861	yes
comp105603_c0_seq1	238	2	2	0	1	0	0.212719	0.222048	0	0.108556	0	2	0.333333	0.217384	0.0361854	-2.58676	0.0357898	0.999861	yes
comp115049_c0_seq1	214	2	2	0	1	0	0.236575	0.246951	0	0.120731	0	2	0.333333	0.241763	0.0402436	-2.58676	0.0357898	0.999861	yes
comp99753_c0_seq1	217	2	2	0	1	0	0.233305	0.243537	0	0.119062	0	2	0.333333	0.238421	0.0396873	-2.58676	0.0357898	0.999861	yes
comp129997_c0_seq1	278	2	2	0	1	0	0.182112	0.190099	0	0.0929367	0	2	0.333333	0.186105	0.0309789	-2.58676	0.0357898	0.999861	yes
comp128033_c0_seq1	259	2	2	0	1	0	0.195471	0.204044	0	0.0997545	0	2	0.333333	0.199758	0.0332515	-2.58676	0.0357898	0.999861	yes
comp102129_c0_seq1	203	2	2	0	1	0	0.249395	0.260333	0	0.127273	0	2	0.333333	0.254864	0.0424243	-2.58676	0.0357898	0.999861	yes
comp114008_c0_seq1	209	2	2	0	1	0	0.242235	0.252859	0	0.123619	0	2	0.333333	0.247547	0.0412064	-2.58676	0.0357898	0.999861	yes
comp128767_c0_seq1	204	2	2	0	1	0	0.248172	0.259056	0	0.126649	0	2	0.333333	0.253614	0.0422164	-2.58676	0.0357898	0.999861	yes
comp685_c0_seq1	261	2	2	0	1	0	0.193974	0.202481	0	0.0989901	0	2	0.333333	0.198227	0.0329967	-2.58676	0.0357898	0.999861	yes
comp136074_c0_seq1	256	2	2	0	1	0	0.197762	0.206436	0	0.100923	0	2	0.333333	0.202099	0.0336412	-2.58676	0.0357898	0.999861	yes
comp113572_c0_seq1	238	2	2	0	1	0	0.212719	0.222048	0	0.108556	0	2	0.333333	0.217384	0.0361854	-2.58676	0.0357898	0.999861	yes
comp107589_c0_seq1	211	2	2	1	0	0	0.239939	0.250462	0.12434	0	0	2	0.333333	0.245201	0.0414468	-2.56463	0.0371484	0.999861	yes
comp125174_c0_seq1	214	2	2	1	0	0	0.236575	0.246951	0.122597	0	0	2	0.333333	0.241763	0.0408658	-2.56463	0.0371484	0.999861	yes
comp91429_c0_seq1	228	2	2	1	0	0	0.222049	0.231787	0.115069	0	0	2	0.333333	0.226918	0.0383565	-2.56463	0.0371484	0.999861	yes
comp92659_c0_seq1	237	2	2	1	0	0	0.213616	0.222985	0.1107	0	0	2	0.333333	0.218301	0.0368999	-2.56463	0.0371484	0.999861	yes
comp128081_c0_seq1	236	2	2	1	0	0	0.214522	0.22393	0.111169	0	0	2	0.333333	0.219226	0.0370562	-2.56463	0.0371484	0.999861	yes
comp114489_c0_seq1	326	2	2	1	0	0	0.155298	0.162109	0.080478	0	0	2	0.333333	0.158703	0.026826	-2.56463	0.0371484	0.999861	yes
comp121930_c0_seq1	275	2	2	1	0	0	0.184099	0.192173	0.095403	0	0	2	0.333333	0.188136	0.031801	-2.56463	0.0371484	0.999861	yes
comp127952_c0_seq1	203	2	2	1	0	0	0.249395	0.260333	0.12924	0	0	2	0.333333	0.254864	0.0430802	-2.56463	0.0371484	0.999861	yes
comp112633_c0_seq1	358	2	2	1	0	0	0.141416	0.147619	0.0732844	0	0	2	0.333333	0.144518	0.0244281	-2.56463	0.0371484	0.999861	yes
comp133437_c0_seq1	239	2	2	1	0	0	0.211829	0.221119	0.109773	0	0	2	0.333333	0.216474	0.0365911	-2.56463	0.0371484	0.999861	yes
comp123658_c0_seq1	237	2	2	1	0	0	0.213616	0.222985	0.1107	0	0	2	0.333333	0.218301	0.0368999	-2.56463	0.0371484	0.999861	yes
comp111460_c0_seq1	213	2	2	1	0	0	0.237686	0.24811	0.123173	0	0	2	0.333333	0.242898	0.0410576	-2.56463	0.0371484	0.999861	yes
comp108356_c0_seq1	207	2	2	1	0	0	0.244575	0.255302	0.126743	0	0	2	0.333333	0.249939	0.0422477	-2.56463	0.0371484	0.999861	yes
comp114033_c0_seq1	289	2	2	1	0	0	0.17518	0.182863	0.0907814	0	0	2	0.333333	0.179022	0.0302605	-2.56463	0.0371484	0.999861	yes
comp120499_c0_seq1	240	2	2	1	0	0	0.210946	0.220198	0.109316	0	0	2	0.333333	0.215572	0.0364386	-2.56463	0.0371484	0.999861	yes
comp88947_c0_seq1	235	2	2	1	0	0	0.215434	0.224883	0.111642	0	0	2	0.333333	0.220159	0.0372139	-2.56463	0.0371484	0.999861	yes
comp122792_c0_seq1	232	2	2	1	0	0	0.21822	0.227791	0.113085	0	0	2	0.333333	0.223006	0.0376951	-2.56463	0.0371484	0.999861	yes
comp133520_c0_seq1	263	2	2	1	0	0	0.192499	0.200941	0.099756	0	0	2	0.333333	0.19672	0.033252	-2.56463	0.0371484	0.999861	yes
comp114227_c0_seq1	274	2	2	1	0	0	0.18477	0.192874	0.0957512	0	0	2	0.333333	0.188822	0.0319171	-2.56463	0.0371484	0.999861	yes
comp98072_c0_seq1	253	2	2	1	0	0	0.200107	0.208883	0.103699	0	0	2	0.333333	0.204495	0.0345663	-2.56463	0.0371484	0.999861	yes
comp117717_c0_seq1	218	2	2	1	0	0	0.232234	0.24242	0.120348	0	0	2	0.333333	0.237327	0.0401159	-2.56463	0.0371484	0.999861	yes
comp112931_c0_seq1	266	2	2	1	0	0	0.190327	0.198675	0.0986309	0	0	2	0.333333	0.194501	0.032877	-2.56463	0.0371484	0.999861	yes
comp112394_c0_seq1	253	2	2	1	0	0	0.200107	0.208883	0.103699	0	0	2	0.333333	0.204495	0.0345663	-2.56463	0.0371484	0.999861	yes
comp95768_c0_seq1	204	2	2	1	0	0	0.248172	0.259056	0.128607	0	0	2	0.333333	0.253614	0.042869	-2.56463	0.0371484	0.999861	yes
comp131918_c0_seq1	252	2	2	1	0	0	0.200901	0.209712	0.10411	0	0	2	0.333333	0.205307	0.0347035	-2.56463	0.0371484	0.999861	yes
comp99674_c0_seq1	212	2	2	1	0	0	0.238807	0.249281	0.123754	0	0	2	0.333333	0.244044	0.0412513	-2.56463	0.0371484	0.999861	yes
comp84778_c0_seq1	369	2	2	1	0	0	0.137201	0.143218	0.0710998	0	0	2	0.333333	0.14021	0.0236999	-2.56463	0.0371484	0.999861	yes
comp73704_c0_seq1	239	2	2	1	0	0	0.211829	0.221119	0.109773	0	0	2	0.333333	0.216474	0.0365911	-2.56463	0.0371484	0.999861	yes
comp133316_c0_seq1	241	2	2	1	0	0	0.210071	0.219284	0.108862	0	0	2	0.333333	0.214678	0.0362874	-2.56463	0.0371484	0.999861	yes
comp104231_c0_seq1	277	2	2	1	0	0	0.182769	0.190785	0.0947141	0	0	2	0.333333	0.186777	0.0315714	-2.56463	0.0371484	0.999861	yes
comp108342_c0_seq1	312	2	2	1	0	0	0.162266	0.169383	0.0840892	0	0	2	0.333333	0.165825	0.0280297	-2.56463	0.0371484	0.999861	yes
comp83340_c0_seq1	354	2	2	1	0	0	0.143014	0.149287	0.0741125	0	0	2	0.333333	0.146151	0.0247042	-2.56463	0.0371484	0.999861	yes
comp97822_c0_seq1	225	2	2	1	0	0	0.225009	0.234878	0.116604	0	0	2	0.333333	0.229944	0.0388679	-2.56463	0.0371484	0.999861	yes
comp98216_c0_seq1	239	2	2	1	0	0	0.211829	0.221119	0.109773	0	0	2	0.333333	0.216474	0.0365911	-2.56463	0.0371484	0.999861	yes
comp126935_c0_seq1	294	2	2	1	0	0	0.172201	0.179753	0.0892375	0	0	2	0.333333	0.175977	0.0297458	-2.56463	0.0371484	0.999861	yes
comp116640_c0_seq1	225	2	2	1	0	0	0.225009	0.234878	0.116604	0	0	2	0.333333	0.229944	0.0388679	-2.56463	0.0371484	0.999861	yes
comp127521_c0_seq1	217	2	2	1	0	0	0.233305	0.243537	0.120902	0	0	2	0.333333	0.238421	0.0403008	-2.56463	0.0371484	0.999861	yes
comp133498_c0_seq1	218	2	2	1	0	0	0.232234	0.24242	0.120348	0	0	2	0.333333	0.237327	0.0401159	-2.56463	0.0371484	0.999861	yes
comp84046_c0_seq1	223	2	2	1	0	0	0.227027	0.236984	0.117649	0	0	2	0.333333	0.232006	0.0392165	-2.56463	0.0371484	0.999861	yes
comp98156_c0_seq1	239	2	2	1	0	0	0.211829	0.221119	0.109773	0	0	2	0.333333	0.216474	0.0365911	-2.56463	0.0371484	0.999861	yes
comp137408_c0_seq1	269	2	2	1	0	0	0.188205	0.196459	0.0975309	0	0	2	0.333333	0.192332	0.0325103	-2.56463	0.0371484	0.999861	yes
comp18240_c0_seq1	259	2	2	1	0	0	0.195471	0.204044	0.101297	0	0	2	0.333333	0.199758	0.0337655	-2.56463	0.0371484	0.999861	yes
comp122017_c0_seq1	203	2	2	1	0	0	0.249395	0.260333	0.12924	0	0	2	0.333333	0.254864	0.0430802	-2.56463	0.0371484	0.999861	yes
comp92372_c0_seq1	248	2	2	1	0	0	0.204142	0.213095	0.10579	0	0	2	0.333333	0.208618	0.0352632	-2.56463	0.0371484	0.999861	yes
comp112147_c0_seq1	224	2	2	1	0	0	0.226014	0.235926	0.117124	0	0	2	0.333333	0.23097	0.0390414	-2.56463	0.0371484	0.999861	yes
comp125691_c0_seq1	219	2	2	1	0	0	0.231174	0.241313	0.119798	0	0	2	0.333333	0.236243	0.0399328	-2.56463	0.0371484	0.999861	yes
comp17064_c0_seq1	338	2	2	1	0	0	0.149784	0.156354	0.0776208	0	0	2	0.333333	0.153069	0.0258736	-2.56463	0.0371484	0.999861	yes
comp129309_c0_seq1	215	2	2	1	0	0	0.235475	0.245802	0.122027	0	0	2	0.333333	0.240639	0.0406757	-2.56463	0.0371484	0.999861	yes
comp126636_c0_seq1	269	2	2	1	0	0	0.188205	0.196459	0.0975309	0	0	2	0.333333	0.192332	0.0325103	-2.56463	0.0371484	0.999861	yes
comp112009_c0_seq1	220	2	2	1	0	0	0.230123	0.240216	0.119254	0	0	2	0.333333	0.23517	0.0397512	-2.56463	0.0371484	0.999861	yes
comp134253_c0_seq1	201	2	2	1	0	0	0.251876	0.262923	0.130526	0	0	2	0.333333	0.2574	0.0435088	-2.56463	0.0371484	0.999861	yes
comp96235_c0_seq1	273	2	2	1	0	0	0.185447	0.193581	0.0961019	0	0	2	0.333333	0.189514	0.032034	-2.56463	0.0371484	0.999861	yes
comp87012_c0_seq1	206	2	2	1	0	0	0.245763	0.256541	0.127358	0	0	2	0.333333	0.251152	0.0424528	-2.56463	0.0371484	0.999861	yes
comp86128_c0_seq1	207	2	2	1	0	0	0.244575	0.255302	0.126743	0	0	2	0.333333	0.249939	0.0422477	-2.56463	0.0371484	0.999861	yes
comp102039_c0_seq1	235	2	2	1	0	0	0.215434	0.224883	0.111642	0	0	2	0.333333	0.220159	0.0372139	-2.56463	0.0371484	0.999861	yes
comp48682_c1_seq44	345	2	2	1	0	0	0.146745	0.153181	0.0760458	0	0	2	0.333333	0.149963	0.0253486	-2.56463	0.0371484	0.999861	yes
comp113816_c0_seq1	223	2	2	1	0	0	0.227027	0.236984	0.117649	0	0	2	0.333333	0.232006	0.0392165	-2.56463	0.0371484	0.999861	yes
comp121090_c0_seq1	292	2	2	1	0	0	0.173381	0.180985	0.0898487	0	0	2	0.333333	0.177183	0.0299496	-2.56463	0.0371484	0.999861	yes
comp101442_c0_seq1	281	2	2	1	0	0	0.180168	0.188069	0.0933659	0	0	2	0.333333	0.184119	0.031122	-2.56463	0.0371484	0.999861	yes
comp136720_c0_seq1	216	2	2	1	0	0	0.234385	0.244664	0.121462	0	0	2	0.333333	0.239525	0.0404874	-2.56463	0.0371484	0.999861	yes
comp120488_c0_seq1	228	2	2	1	0	0	0.222049	0.231787	0.115069	0	0	2	0.333333	0.226918	0.0383565	-2.56463	0.0371484	0.999861	yes
comp103191_c0_seq1	201	2	2	1	0	0	0.251876	0.262923	0.130526	0	0	2	0.333333	0.2574	0.0435088	-2.56463	0.0371484	0.999861	yes
comp131472_c0_seq1	271	2	2	1	0	0	0.186816	0.195009	0.0968111	0	0	2	0.333333	0.190913	0.0322704	-2.56463	0.0371484	0.999861	yes
comp103157_c0_seq1	257	2	2	1	0	0	0.196993	0.205632	0.102085	0	0	2	0.333333	0.201313	0.0340283	-2.56463	0.0371484	0.999861	yes
comp123112_c0_seq1	203	2	2	1	0	0	0.249395	0.260333	0.12924	0	0	2	0.333333	0.254864	0.0430802	-2.56463	0.0371484	0.999861	yes
comp48297_c0_seq1	209	2	2	1	0	0	0.242235	0.252859	0.12553	0	0	2	0.333333	0.247547	0.0418434	-2.56463	0.0371484	0.999861	yes
comp69631_c0_seq1	220	2	2	1	0	0	0.230123	0.240216	0.119254	0	0	2	0.333333	0.23517	0.0397512	-2.56463	0.0371484	0.999861	yes
comp111733_c0_seq1	204	2	2	1	0	0	0.248172	0.259056	0.128607	0	0	2	0.333333	0.253614	0.042869	-2.56463	0.0371484	0.999861	yes
comp107572_c0_seq1	311	2	2	1	0	0	0.162788	0.169928	0.0843595	0	0	2	0.333333	0.166358	0.0281198	-2.56463	0.0371484	0.999861	yes
comp115034_c0_seq1	233	2	2	1	0	0	0.217284	0.226813	0.1126	0	0	2	0.333333	0.222049	0.0375334	-2.56463	0.0371484	0.999861	yes
comp127080_c0_seq1	246	2	2	1	0	0	0.205801	0.214827	0.10665	0	0	2	0.333333	0.210314	0.0355499	-2.56463	0.0371484	0.999861	yes
comp125504_c0_seq1	216	2	2	1	0	0	0.234385	0.244664	0.121462	0	0	2	0.333333	0.239525	0.0404874	-2.56463	0.0371484	0.999861	yes
comp131196_c0_seq1	208	2	2	1	0	0	0.2434	0.254075	0.126134	0	0	2	0.333333	0.248737	0.0420446	-2.56463	0.0371484	0.999861	yes
comp123553_c0_seq1	249	2	2	1	0	0	0.203322	0.212239	0.105365	0	0	2	0.333333	0.20778	0.0351216	-2.56463	0.0371484	0.999861	yes
comp44668_c1_seq3	264	2	2	1	0	0	0.191769	0.20018	0.0993781	0	0	2	0.333333	0.195975	0.033126	-2.56463	0.0371484	0.999861	yes
comp97396_c0_seq1	277	2	2	1	0	0	0.182769	0.190785	0.0947141	0	0	2	0.333333	0.186777	0.0315714	-2.56463	0.0371484	0.999861	yes
comp127549_c0_seq1	211	2	2	1	0	0	0.239939	0.250462	0.12434	0	0	2	0.333333	0.245201	0.0414468	-2.56463	0.0371484	0.999861	yes
comp120440_c0_seq1	310	2	2	1	0	0	0.163313	0.170476	0.0846317	0	0	2	0.333333	0.166895	0.0282106	-2.56463	0.0371484	0.999861	yes
comp104685_c0_seq1	209	2	2	1	0	0	0.242235	0.252859	0.12553	0	0	2	0.333333	0.247547	0.0418434	-2.56463	0.0371484	0.999861	yes
comp137335_c0_seq1	218	2	2	1	0	0	0.232234	0.24242	0.120348	0	0	2	0.333333	0.237327	0.0401159	-2.56463	0.0371484	0.999861	yes
comp124755_c0_seq1	268	2	2	1	0	0	0.188907	0.197192	0.0978948	0	0	2	0.333333	0.19305	0.0326316	-2.56463	0.0371484	0.999861	yes
comp2766_c0_seq1	281	2	2	1	0	0	0.180168	0.188069	0.0933659	0	0	2	0.333333	0.184119	0.031122	-2.56463	0.0371484	0.999861	yes
comp128899_c0_seq1	257	2	2	1	0	0	0.196993	0.205632	0.102085	0	0	2	0.333333	0.201313	0.0340283	-2.56463	0.0371484	0.999861	yes
comp132437_c0_seq1	256	2	2	1	0	0	0.197762	0.206436	0.102484	0	0	2	0.333333	0.202099	0.0341612	-2.56463	0.0371484	0.999861	yes
comp102415_c0_seq1	253	2	2	1	0	0	0.200107	0.208883	0.103699	0	0	2	0.333333	0.204495	0.0345663	-2.56463	0.0371484	0.999861	yes
comp94572_c0_seq1	296	2	2	1	0	0	0.171038	0.178539	0.0886345	0	0	2	0.333333	0.174788	0.0295448	-2.56463	0.0371484	0.999861	yes
comp135073_c0_seq1	336	2	2	1	0	0	0.150676	0.157284	0.0780828	0	0	2	0.333333	0.15398	0.0260276	-2.56463	0.0371484	0.999861	yes
comp129319_c0_seq1	238	2	2	1	0	0	0.212719	0.222048	0.110235	0	0	2	0.333333	0.217384	0.0367448	-2.56463	0.0371484	0.999861	yes
comp129034_c0_seq1	223	2	2	1	0	0	0.227027	0.236984	0.117649	0	0	2	0.333333	0.232006	0.0392165	-2.56463	0.0371484	0.999861	yes
comp112083_c0_seq1	237	2	2	1	0	0	0.213616	0.222985	0.1107	0	0	2	0.333333	0.218301	0.0368999	-2.56463	0.0371484	0.999861	yes
comp109152_c0_seq1	263	2	2	1	0	0	0.192499	0.200941	0.099756	0	0	2	0.333333	0.19672	0.033252	-2.56463	0.0371484	0.999861	yes
comp110652_c0_seq1	217	2	2	1	0	0	0.233305	0.243537	0.120902	0	0	2	0.333333	0.238421	0.0403008	-2.56463	0.0371484	0.999861	yes
comp122845_c0_seq1	227	2	2	1	0	0	0.223027	0.232808	0.115576	0	0	2	0.333333	0.227918	0.0385254	-2.56463	0.0371484	0.999861	yes
comp114941_c0_seq1	229	2	2	1	0	0	0.221079	0.230775	0.114567	0	0	2	0.333333	0.225927	0.038189	-2.56463	0.0371484	0.999861	yes
comp113186_c0_seq1	301	2	2	1	0	0	0.168196	0.175573	0.0871622	0	0	2	0.333333	0.171885	0.0290541	-2.56463	0.0371484	0.999861	yes
comp119402_c0_seq1	205	2	2	0	0	1	0.246961	0.257793	0	0	0.132778	2	0.333333	0.252377	0.0442592	-2.51153	0.0406105	0.999861	yes
comp563_c0_seq1	205	2	2	0	0	1	0.246961	0.257793	0	0	0.132778	2	0.333333	0.252377	0.0442592	-2.51153	0.0406105	0.999861	yes
comp136584_c0_seq1	286	2	2	0	0	1	0.177018	0.184782	0	0	0.0951728	2	0.333333	0.1809	0.0317243	-2.51153	0.0406105	0.999861	yes
comp126195_c0_seq1	215	2	2	0	0	1	0.235475	0.245802	0	0	0.126602	2	0.333333	0.240639	0.0422007	-2.51153	0.0406105	0.999861	yes
comp113411_c0_seq1	238	2	2	0	0	1	0.212719	0.222048	0	0	0.114367	2	0.333333	0.217384	0.0381224	-2.51153	0.0406105	0.999861	yes
comp23088_c0_seq1	308	2	2	0	0	1	0.164374	0.171583	0	0	0.0883748	2	0.333333	0.167978	0.0294583	-2.51153	0.0406105	0.999861	yes
comp99931_c0_seq1	224	2	2	0	0	1	0.226014	0.235926	0	0	0.121515	2	0.333333	0.23097	0.0405051	-2.51153	0.0406105	0.999861	yes
comp12463_c1_seq1	205	2	2	0	0	1	0.246961	0.257793	0	0	0.132778	2	0.333333	0.252377	0.0442592	-2.51153	0.0406105	0.999861	yes
comp127886_c0_seq1	263	2	2	0	0	1	0.192499	0.200941	0	0	0.103496	2	0.333333	0.19672	0.0344986	-2.51153	0.0406105	0.999861	yes
comp117753_c0_seq1	262	2	2	0	0	1	0.193233	0.201708	0	0	0.103891	2	0.333333	0.197471	0.0346303	-2.51153	0.0406105	0.999861	yes
comp113315_c0_seq1	208	2	2	0	0	1	0.2434	0.254075	0	0	0.130863	2	0.333333	0.248737	0.0436209	-2.51153	0.0406105	0.999861	yes
comp127098_c0_seq1	303	2	2	0	0	1	0.167086	0.174414	0	0	0.0898331	2	0.333333	0.17075	0.0299444	-2.51153	0.0406105	0.999861	yes
comp103521_c0_seq1	267	2	2	0	0	1	0.189615	0.197931	0	0	0.101945	2	0.333333	0.193773	0.0339818	-2.51153	0.0406105	0.999861	yes
comp133417_c0_seq1	240	2	2	0	0	1	0.210946	0.220198	0	0	0.113414	2	0.333333	0.215572	0.0378048	-2.51153	0.0406105	0.999861	yes
comp126803_c0_seq1	210	2	2	0	0	1	0.241081	0.251655	0	0	0.129616	2	0.333333	0.246368	0.0432054	-2.51153	0.0406105	0.999861	yes
comp114540_c0_seq1	284	2	2	0	0	1	0.178264	0.186083	0	0	0.095843	2	0.333333	0.182174	0.0319477	-2.51153	0.0406105	0.999861	yes
comp82910_c0_seq1	229	2	2	0	0	1	0.221079	0.230775	0	0	0.118862	2	0.333333	0.225927	0.0396207	-2.51153	0.0406105	0.999861	yes
comp643_c1_seq1	225	2	2	0	0	1	0.225009	0.234878	0	0	0.120975	2	0.333333	0.229944	0.0403251	-2.51153	0.0406105	0.999861	yes
comp92026_c0_seq1	299	2	2	0	0	1	0.169321	0.176748	0	0	0.0910349	2	0.333333	0.173034	0.030345	-2.51153	0.0406105	0.999861	yes
comp96663_c0_seq1	289	2	2	0	0	1	0.17518	0.182863	0	0	0.0941849	2	0.333333	0.179022	0.031395	-2.51153	0.0406105	0.999861	yes
comp133168_c0_seq1	250	2	2	0	0	1	0.202508	0.21139	0	0	0.108878	2	0.333333	0.206949	0.0362926	-2.51153	0.0406105	0.999861	yes
comp126613_c0_seq1	216	2	2	0	0	1	0.234385	0.244664	0	0	0.126016	2	0.333333	0.239525	0.0420053	-2.51153	0.0406105	0.999861	yes
comp125457_c0_seq1	203	2	2	0	0	1	0.249395	0.260333	0	0	0.134086	2	0.333333	0.254864	0.0446953	-2.51153	0.0406105	0.999861	yes
comp104951_c0_seq1	230	2	2	0	0	1	0.220118	0.229772	0	0	0.118345	2	0.333333	0.224945	0.0394484	-2.51153	0.0406105	0.999861	yes
comp105476_c0_seq1	207	2	2	0	0	1	0.244575	0.255302	0	0	0.131495	2	0.333333	0.249939	0.0438316	-2.51153	0.0406105	0.999861	yes
comp137760_c0_seq1	218	2	2	0	0	1	0.232234	0.24242	0	0	0.12486	2	0.333333	0.237327	0.0416199	-2.51153	0.0406105	0.999861	yes
comp586_c0_seq1	237	2	2	0	0	1	0.213616	0.222985	0	0	0.11485	2	0.333333	0.218301	0.0382833	-2.51153	0.0406105	0.999861	yes
comp135208_c0_seq1	335	2	2	0	0	1	0.151126	0.157754	0	0	0.081252	2	0.333333	0.15444	0.027084	-2.51153	0.0406105	0.999861	yes
comp114053_c0_seq1	275	3	3	0	1	0	0.276148	0.288259	0	0.0939506	0	3	0.333333	0.282204	0.0313169	-3.17172	0.012834	0.999861	yes
comp106926_c0_seq1	239	3	3	0	1	0	0.317743	0.331679	0	0.108102	0	3	0.333333	0.324711	0.036034	-3.17172	0.012834	0.999861	yes
comp129300_c0_seq1	221	3	3	0	1	0	0.343623	0.358694	0	0.116907	0	3	0.333333	0.351158	0.0389689	-3.17172	0.012834	0.999861	yes
comp120934_c0_seq1	317	3	3	0	1	0	0.23956	0.250067	0	0.0815029	0	3	0.333333	0.244814	0.0271676	-3.17172	0.012834	0.999861	yes
comp115396_c0_seq1	340	3	3	0	1	0	0.223355	0.233151	0	0.0759894	0	3	0.333333	0.228253	0.0253298	-3.17172	0.012834	0.999861	yes
comp85540_c0_seq1	256	3	3	0	1	0	0.296643	0.309653	0	0.100923	0	3	0.333333	0.303148	0.0336412	-3.17172	0.012834	0.999861	yes
comp130706_c0_seq1	373	3	3	0	1	0	0.203594	0.212524	0	0.0692665	0	3	0.333333	0.208059	0.0230888	-3.17172	0.012834	0.999861	yes
comp81479_c0_seq1	313	3	3	0	1	0	0.242622	0.253263	0	0.0825444	0	3	0.333333	0.247942	0.0275148	-3.17172	0.012834	0.999861	yes
comp103494_c0_seq1	205	3	3	0	1	0	0.370442	0.386689	0	0.126031	0	3	0.333333	0.378566	0.0420104	-3.17172	0.012834	0.999861	yes
comp112077_c0_seq1	260	3	3	1	0	0	0.292079	0.30489	0.100907	0	0	3	0.333333	0.298485	0.0336357	-3.14959	0.01337	0.999861	yes
comp73552_c0_seq1	228	3	3	1	0	0	0.333073	0.347681	0.115069	0	0	3	0.333333	0.340377	0.0383565	-3.14959	0.01337	0.999861	yes
comp111552_c0_seq1	302	3	3	1	0	0	0.251459	0.262488	0.0868736	0	0	3	0.333333	0.256973	0.0289579	-3.14959	0.01337	0.999861	yes
comp578_c0_seq1	332	3	3	1	0	0	0.228737	0.238769	0.0790235	0	0	3	0.333333	0.233753	0.0263412	-3.14959	0.01337	0.999861	yes
comp98133_c0_seq1	294	3	3	1	0	0	0.258302	0.26963	0.0892375	0	0	3	0.333333	0.263966	0.0297458	-3.14959	0.01337	0.999861	yes
comp98214_c0_seq1	261	3	3	1	0	0	0.29096	0.303721	0.10052	0	0	3	0.333333	0.297341	0.0335068	-3.14959	0.01337	0.999861	yes
comp119660_c0_seq1	264	3	3	1	0	0	0.287654	0.30027	0.0993781	0	0	3	0.333333	0.293962	0.033126	-3.14959	0.01337	0.999861	yes
comp74231_c0_seq1	349	3	3	1	0	0	0.217595	0.227138	0.0751743	0	0	3	0.333333	0.222367	0.0250581	-3.14959	0.01337	0.999861	yes
comp96104_c0_seq1	371	3	3	1	0	0	0.204692	0.213669	0.0707165	0	0	3	0.333333	0.209181	0.0235722	-3.14959	0.01337	0.999861	yes
comp60964_c0_seq1	229	3	3	1	0	0	0.331619	0.346163	0.114567	0	0	3	0.333333	0.338891	0.038189	-3.14959	0.01337	0.999861	yes
comp121720_c0_seq1	269	3	3	1	0	0	0.282307	0.294689	0.0975309	0	0	3	0.333333	0.288498	0.0325103	-3.14959	0.01337	0.999861	yes
comp115361_c0_seq1	286	3	3	1	0	0	0.265527	0.277172	0.0917336	0	0	3	0.333333	0.27135	0.0305779	-3.14959	0.01337	0.999861	yes
comp107874_c0_seq1	221	3	3	1	0	0	0.343623	0.358694	0.118714	0	0	3	0.333333	0.351158	0.0395714	-3.14959	0.01337	0.999861	yes
comp15303_c0_seq1	243	3	3	1	0	0	0.312513	0.326219	0.107966	0	0	3	0.333333	0.319366	0.0359888	-3.14959	0.01337	0.999861	yes
comp73431_c0_seq1	220	3	3	1	0	0	0.345185	0.360324	0.119254	0	0	3	0.333333	0.352754	0.0397512	-3.14959	0.01337	0.999861	yes
comp103725_c0_seq1	322	3	3	0	0	1	0.235841	0.246184	0	0	0.0845324	3	0.333333	0.241012	0.0281775	-3.09649	0.0147356	0.999861	yes
comp77298_c0_seq1	235	3	3	0	0	1	0.323152	0.337325	0	0	0.115827	3	0.333333	0.330238	0.0386091	-3.09649	0.0147356	0.999861	yes
comp87726_c0_seq1	228	3	3	0	0	1	0.333073	0.347681	0	0	0.119383	3	0.333333	0.340377	0.0397945	-3.09649	0.0147356	0.999861	yes
comp103224_c0_seq1	313	4	3	0	0	1	0.323496	0.253263	0	0	0.086963	3.5	0.333333	0.288379	0.0289877	-3.31446	0.0213521	0.999861	yes
comp13413_c1_seq1	283	4	3	0	0	1	0.357789	0.280111	0	0	0.0961817	3.5	0.333333	0.31895	0.0320606	-3.31446	0.0213521	0.999861	yes
comp133242_c0_seq1	265	4	3	0	0	1	0.382091	0.299137	0	0	0.102715	3.5	0.333333	0.340614	0.0342383	-3.31446	0.0213521	0.999861	yes
comp13800_c0_seq2	284	4	3	0	0	1	0.356529	0.279124	0	0	0.095843	3.5	0.333333	0.317827	0.0319477	-3.31446	0.0213521	0.999861	yes
comp24087_c0_seq1	211	4	3	0	0	1	0.479878	0.375693	0	0	0.129002	3.5	0.333333	0.427786	0.0430007	-3.31446	0.0213521	0.999861	yes
comp86124_c0_seq1	218	4	3	0	0	1	0.464469	0.36363	0	0	0.12486	3.5	0.333333	0.414049	0.0416199	-3.31446	0.0213521	0.999861	yes
comp1196_c0_seq1	248	4	3	0	0	1	0.408283	0.319642	0	0	0.109756	3.5	0.333333	0.363963	0.0365852	-3.31446	0.0213521	0.999861	yes
comp125874_c0_seq1	292	4	3	0	0	1	0.346761	0.271477	0	0	0.0932172	3.5	0.333333	0.309119	0.0310724	-3.31446	0.0213521	0.999861	yes
comp76687_c0_seq1	225	4	3	0	0	1	0.450019	0.352317	0	0	0.120975	3.5	0.333333	0.401168	0.0403251	-3.31446	0.0213521	0.999861	yes
comp131041_c0_seq1	270	4	3	0	0	1	0.375016	0.293597	0	0	0.100813	3.5	0.333333	0.334306	0.0336042	-3.31446	0.0213521	0.999861	yes
comp85932_c0_seq1	331	4	3	1	0	0	0.305904	0.23949	0.0792623	0	0	3.5	0.333333	0.272697	0.0264208	-3.36756	0.0221796	0.999861	yes
comp11556_c0_seq1	278	4	3	1	0	0	0.364224	0.285149	0.0943734	0	0	3.5	0.333333	0.324686	0.0314578	-3.36756	0.0221796	0.999861	yes
comp82059_c0_seq1	241	4	3	1	0	0	0.420142	0.328926	0.108862	0	0	3.5	0.333333	0.374534	0.0362874	-3.36756	0.0221796	0.999861	yes
comp87745_c0_seq1	265	4	3	1	0	0	0.382091	0.299137	0.0990031	0	0	3.5	0.333333	0.340614	0.033001	-3.36756	0.0221796	0.999861	yes
comp98566_c0_seq1	300	4	3	1	0	0	0.337514	0.264238	0.0874527	0	0	3.5	0.333333	0.300876	0.0291509	-3.36756	0.0221796	0.999861	yes
comp82602_c0_seq1	347	4	3	1	0	0	0.291799	0.228448	0.0756075	0	0	3.5	0.333333	0.260123	0.0252025	-3.36756	0.0221796	0.999861	yes
comp14471_c0_seq1	234	4	3	1	0	0	0.43271	0.338766	0.112119	0	0	3.5	0.333333	0.385738	0.037373	-3.36756	0.0221796	0.999861	yes
comp100349_c0_seq1	258	4	3	1	0	0	0.392458	0.307253	0.101689	0	0	3.5	0.333333	0.349856	0.0338964	-3.36756	0.0221796	0.999861	yes
comp126972_c0_seq1	258	4	3	1	0	0	0.392458	0.307253	0.101689	0	0	3.5	0.333333	0.349856	0.0338964	-3.36756	0.0221796	0.999861	yes
comp86682_c0_seq1	368	4	3	1	0	0	0.275147	0.215411	0.071293	0	0	3.5	0.333333	0.245279	0.0237643	-3.36756	0.0221796	0.999861	yes
comp80533_c0_seq1	280	4	3	1	0	0	0.361622	0.283112	0.0936994	0	0	3.5	0.333333	0.322367	0.0312331	-3.36756	0.0221796	0.999861	yes
comp13702_c0_seq1	280	4	3	1	0	0	0.361622	0.283112	0.0936994	0	0	3.5	0.333333	0.322367	0.0312331	-3.36756	0.0221796	0.999861	yes
comp123648_c0_seq1	214	4	3	1	0	0	0.473151	0.370427	0.122597	0	0	3.5	0.333333	0.421789	0.0408658	-3.36756	0.0221796	0.999861	yes
comp13912_c0_seq1	220	4	3	0	1	0	0.460246	0.360324	0	0.117438	0	3.5	0.333333	0.410285	0.0391461	-3.38969	0.022561	0.999861	yes
comp131982_c0_seq1	461	4	3	0	1	0	0.21964	0.171955	0	0.0560443	0	3.5	0.333333	0.195798	0.0186814	-3.38969	0.022561	0.999861	yes
comp76612_c0_seq1	248	4	3	0	1	0	0.408283	0.319642	0	0.104179	0	3.5	0.333333	0.363963	0.0347264	-3.38969	0.022561	0.999861	yes
comp872_c0_seq1	260	4	3	0	1	0	0.389439	0.30489	0	0.0993708	0	3.5	0.333333	0.347164	0.0331236	-3.38969	0.022561	0.999861	yes
comp77816_c0_seq1	252	4	4	0	1	0	0.401802	0.419425	0	0.102525	0	4	0.333333	0.410614	0.0341751	-3.58676	0.00564078	0.999861	yes
comp12246_c0_seq1	206	4	4	0	1	0	0.491525	0.513083	0	0.125419	0	4	0.333333	0.502304	0.0418065	-3.58676	0.00564078	0.999861	yes
comp90775_c0_seq1	301	4	4	1	0	0	0.336393	0.351146	0.0871622	0	0	4	0.333333	0.34377	0.0290541	-3.56463	0.00591271	0.999861	yes
comp97149_c0_seq1	342	4	4	1	0	0	0.296065	0.30905	0.0767129	0	0	4	0.333333	0.302557	0.025571	-3.56463	0.00591271	0.999861	yes
comp90616_c0_seq1	231	4	4	1	0	0	0.43833	0.457554	0.113575	0	0	4	0.333333	0.447942	0.0378583	-3.56463	0.00591271	0.999861	yes
comp72682_c0_seq1	383	4	4	1	0	0	0.264371	0.275966	0.0685008	0	0	4	0.333333	0.270169	0.0228336	-3.56463	0.00591271	0.999861	yes
comp116092_c0_seq1	203	4	4	1	0	0	0.498789	0.520665	0.12924	0	0	4	0.333333	0.509727	0.0430802	-3.56463	0.00591271	0.999861	yes
comp82437_c0_seq1	250	4	4	1	0	0	0.405017	0.42278	0.104943	0	0	4	0.333333	0.413899	0.0349811	-3.56463	0.00591271	0.999861	yes
comp76831_c0_seq1	342	4	4	0	0	1	0.296065	0.30905	0	0	0.079589	4	0.333333	0.302557	0.0265297	-3.51153	0.00660823	0.999861	yes
comp18835_c0_seq1	234	4	4	0	0	1	0.43271	0.451688	0	0	0.116322	4	0.333333	0.442199	0.0387741	-3.51153	0.00660823	0.999861	yes
comp114448_c0_seq1	345	5	4	1	0	0	0.366863	0.306362	0.0760458	0	0	4.5	0.333333	0.336613	0.0253486	-3.73111	0.0100007	0.999861	yes
comp80875_c0_seq1	205	5	4	1	0	0	0.617404	0.515586	0.12798	0	0	4.5	0.333333	0.566495	0.0426599	-3.73111	0.0100007	0.999861	yes
comp83935_c0_seq1	308	5	4	0	1	0	0.410934	0.343166	0	0.0838844	0	4.5	0.333333	0.37705	0.0279615	-3.75324	0.0102489	0.999861	yes
comp89903_c0_seq1	340	5	4	0	1	0	0.372258	0.310868	0	0.0759894	0	4.5	0.333333	0.341563	0.0253298	-3.75324	0.0102489	0.999861	yes
comp113974_c0_seq1	440	5	4	0	1	0	0.287654	0.240216	0	0.0587191	0	4.5	0.333333	0.263935	0.019573	-3.75324	0.0102489	0.999861	yes
comp132429_c0_seq1	245	4	5	1	0	0	0.413283	0.53926	0.107085	0	0	4.5	0.333333	0.476271	0.035695	-3.73799	0.0397055	0.999861	yes
comp114139_c0_seq1	380	4	5	1	0	0	0.266458	0.347681	0.0690416	0	0	4.5	0.333333	0.30707	0.0230139	-3.73799	0.0397055	0.999861	yes
comp108912_c0_seq1	323	4	5	1	0	0	0.313481	0.409037	0.0812254	0	0	4.5	0.333333	0.361259	0.0270751	-3.73799	0.0397055	0.999861	yes
comp87108_c0_seq1	226	4	5	0	1	0	0.448027	0.584596	0	0.11432	0	4.5	0.333333	0.516312	0.0381068	-3.76012	0.0404171	0.999861	yes
comp19263_c0_seq2	444	4	5	0	1	0	0.22805	0.297565	0	0.0581901	0	4.5	0.333333	0.262807	0.0193967	-3.76012	0.0404171	0.999861	yes
comp103067_c0_seq1	259	4	5	0	1	0	0.390943	0.510111	0	0.0997545	0	4.5	0.333333	0.450527	0.0332515	-3.76012	0.0404171	0.999861	yes
comp102238_c0_seq1	346	5	5	0	1	0	0.365803	0.381846	0	0.0746717	0	5	0.333333	0.373825	0.0248906	-3.90869	0.00268823	0.999861	yes
comp99459_c0_seq1	361	5	5	0	0	1	0.350603	0.36598	0	0	0.0754001	5	0.333333	0.358292	0.0251334	-3.83346	0.00322983	0.999861	yes
comp101763_c0_seq1	332	6	5	1	0	0	0.457474	0.397948	0.0790235	0	0	5.5	0.333333	0.427711	0.0263412	-4.02124	0.0048046	0.999861	yes
comp132179_c0_seq1	526	5	6	1	0	0	0.240623	0.301412	0.049878	0	0	5.5	0.333333	0.271017	0.016626	-4.02687	0.031307	0.999861	yes
comp79038_c0_seq1	233	6	6	1	0	0	0.651851	0.68044	0.1126	0	0	6	0.333333	0.666146	0.0375334	-4.14959	0.00142345	0.999861	yes
comp48091_c0_seq69	205	7	6	0	0	1	0.864365	0.773378	0	0	0.132778	6.5	0.333333	0.818872	0.0442592	-4.20959	0.00222932	0.999861	yes
comp18855_c0_seq1	417	7	6	0	1	0	0.424928	0.380198	0	0.0619578	0	6.5	0.333333	0.402563	0.0206526	-4.28482	0.00246565	0.999861	yes
comp92892_c0_seq1	281	3	3	1	1	0	0.270251	0.282104	0.0933659	0.0919445	0	3	0.666667	0.276178	0.0617701	-2.16062	0.0173377	0.999861	yes
comp112971_c0_seq1	323	3	3	1	1	0	0.23511	0.245422	0.0812254	0.0799889	0	3	0.666667	0.240266	0.0537381	-2.16062	0.0173377	0.999861	yes
comp14400_c0_seq1	319	3	3	1	1	0	0.238058	0.248499	0.0822439	0.0809919	0	3	0.666667	0.243279	0.0544119	-2.16062	0.0173377	0.999861	yes
comp105199_c0_seq1	210	3	3	1	1	0	0.361622	0.377482	0.124932	0.123031	0	3	0.666667	0.369552	0.0826543	-2.16062	0.0173377	0.999861	yes
comp77349_c0_seq1	339	3	3	1	1	0	0.224014	0.233839	0.0773918	0.0762136	0	3	0.666667	0.228926	0.0512018	-2.16062	0.0173377	0.999861	yes
comp111715_c0_seq1	302	3	3	1	1	0	0.251459	0.262488	0.0868736	0.085551	0	3	0.666667	0.256973	0.0574749	-2.16062	0.0173377	0.999861	yes
comp95339_c0_seq1	339	3	3	0	1	1	0.224014	0.233839	0	0.0762136	0.0802933	3	0.666667	0.228926	0.052169	-2.13362	0.0183594	0.999861	yes
comp109441_c0_seq1	330	3	3	0	1	1	0.230123	0.240216	0	0.0782921	0.0824831	3	0.666667	0.23517	0.0535917	-2.13362	0.0183594	0.999861	yes
comp111541_c0_seq1	292	3	3	0	1	1	0.260071	0.271477	0	0.0884808	0.0932172	3	0.666667	0.265774	0.060566	-2.13362	0.0183594	0.999861	yes
comp111108_c0_seq1	415	3	3	0	1	1	0.18299	0.191015	0	0.0622564	0.065589	3	0.666667	0.187002	0.0426151	-2.13362	0.0183594	0.999861	yes
comp128428_c0_seq1	242	3	3	0	1	1	0.313804	0.327567	0	0.106762	0.112477	3	0.666667	0.320686	0.0730797	-2.13362	0.0183594	0.999861	yes
comp119486_c0_seq1	320	3	3	1	0	1	0.237315	0.247723	0.0819869	0	0.0850607	3	0.666667	0.242519	0.0556825	-2.1228	0.0187459	0.999861	yes
comp85403_c0_seq1	268	3	3	1	0	1	0.283361	0.295788	0.0978948	0	0.101565	3	0.666667	0.289575	0.0664866	-2.1228	0.0187459	0.999861	yes
comp119033_c0_seq1	352	3	3	1	0	1	0.215741	0.225203	0.0745336	0	0.0773279	3	0.666667	0.220472	0.0506205	-2.1228	0.0187459	0.999861	yes
comp87751_c1_seq1	290	4	3	1	0	1	0.349152	0.273349	0.0904683	0	0.0938601	3.5	0.666667	0.311251	0.0614428	-2.34076	0.0278393	0.999861	yes
comp72504_c0_seq1	327	4	3	1	0	1	0.309646	0.24242	0.0802319	0	0.0832398	3.5	0.666667	0.276033	0.0544906	-2.34076	0.0278393	0.999861	yes
comp109634_c0_seq1	243	4	3	1	0	1	0.416684	0.326219	0.107966	0	0.112014	3.5	0.666667	0.371452	0.0733268	-2.34076	0.0278393	0.999861	yes
comp30774_c0_seq2	276	4	3	1	0	1	0.366863	0.287215	0.0950573	0	0.0986211	3.5	0.666667	0.327039	0.0645595	-2.34076	0.0278393	0.999861	yes
comp106265_c0_seq1	363	4	3	1	0	1	0.278937	0.218378	0.072275	0	0.0749846	3.5	0.666667	0.248658	0.0490865	-2.34076	0.0278393	0.999861	yes
comp70899_c0_seq1	227	4	3	1	1	0	0.446054	0.349213	0.115576	0.113817	0	3.5	0.666667	0.397633	0.0764644	-2.37858	0.0282971	0.999861	yes
comp127597_c0_seq1	378	4	3	1	1	0	0.267868	0.209712	0.0694069	0.0683503	0	3.5	0.666667	0.23879	0.0459191	-2.37858	0.0282971	0.999861	yes
comp95096_c0_seq1	325	4	3	1	1	0	0.311551	0.243912	0.0807256	0.0794966	0	3.5	0.666667	0.277732	0.0534074	-2.37858	0.0282971	0.999861	yes
comp85809_c0_seq1	352	4	3	1	1	0	0.287654	0.225203	0.0745336	0.0733989	0	3.5	0.666667	0.256428	0.0493108	-2.37858	0.0282971	0.999861	yes
comp108638_c0_seq1	276	4	3	1	1	0	0.366863	0.287215	0.0950573	0.0936102	0	3.5	0.666667	0.327039	0.0628892	-2.37858	0.0282971	0.999861	yes
comp107382_c0_seq1	254	4	3	1	1	0	0.398639	0.312092	0.103291	0.101718	0	3.5	0.666667	0.355365	0.0683363	-2.37858	0.0282971	0.999861	yes
comp85421_c0_seq1	361	4	3	1	1	0	0.280483	0.219588	0.0726754	0.071569	0	3.5	0.666667	0.250035	0.0480815	-2.37858	0.0282971	0.999861	yes
comp94917_c0_seq1	322	4	3	0	2	0	0.314454	0.246184	0	0.160475	0	3.5	0.666667	0.280319	0.0534915	-2.38969	0.037956	0.999861	yes
comp18902_c0_seq1	342	4	3	0	2	0	0.296065	0.231787	0	0.15109	0	3.5	0.666667	0.263926	0.0503634	-2.38969	0.037956	0.999861	yes
comp85305_c0_seq1	297	4	3	0	2	0	0.340923	0.266907	0	0.173983	0	3.5	0.666667	0.303915	0.0579942	-2.38969	0.037956	0.999861	yes
comp98415_c0_seq1	315	4	3	0	2	0	0.321442	0.251655	0	0.164041	0	3.5	0.666667	0.286548	0.0546802	-2.38969	0.037956	0.999861	yes
comp1396_c0_seq1	351	4	3	0	2	0	0.288474	0.225844	0	0.147216	0	3.5	0.666667	0.257159	0.049072	-2.38969	0.037956	0.999861	yes
comp72473_c0_seq1	266	4	3	0	2	0	0.380655	0.298012	0	0.194259	0	3.5	0.666667	0.339334	0.0647529	-2.38969	0.037956	0.999861	yes
comp76770_c0_seq1	260	4	3	0	2	0	0.389439	0.30489	0	0.198742	0	3.5	0.666667	0.347164	0.0662472	-2.38969	0.037956	0.999861	yes
comp105462_c0_seq1	248	4	3	0	2	0	0.408283	0.319642	0	0.208358	0	3.5	0.666667	0.363963	0.0694527	-2.38969	0.037956	0.999861	yes
comp99983_c0_seq1	297	4	3	0	2	0	0.340923	0.266907	0	0.173983	0	3.5	0.666667	0.303915	0.0579942	-2.38969	0.037956	0.999861	yes
comp77903_c0_seq1	249	4	3	0	2	0	0.406643	0.318359	0	0.207521	0	3.5	0.666667	0.362501	0.0691738	-2.38969	0.037956	0.999861	yes
comp106871_c0_seq1	247	4	3	0	2	0	0.409936	0.320936	0	0.209202	0	3.5	0.666667	0.365436	0.0697339	-2.38969	0.037956	0.999861	yes
comp86117_c0_seq1	280	4	3	0	2	0	0.361622	0.283112	0	0.184546	0	3.5	0.666667	0.322367	0.0615153	-2.38969	0.037956	0.999861	yes
comp108686_c0_seq1	395	4	3	0	2	0	0.25634	0.200687	0	0.130817	0	3.5	0.666667	0.228513	0.0436058	-2.38969	0.037956	0.999861	yes
comp86019_c0_seq1	233	4	3	2	0	0	0.434567	0.34022	0.2252	0	0	3.5	0.666667	0.387394	0.0750667	-2.36756	0.0395399	0.999861	yes
comp11991_c1_seq1	313	4	3	2	0	0	0.323496	0.253263	0.167641	0	0	3.5	0.666667	0.288379	0.0558803	-2.36756	0.0395399	0.999861	yes
comp100806_c0_seq1	280	4	3	2	0	0	0.361622	0.283112	0.187399	0	0	3.5	0.666667	0.322367	0.0624662	-2.36756	0.0395399	0.999861	yes
comp87080_c0_seq1	309	4	3	2	0	0	0.327684	0.256541	0.169811	0	0	3.5	0.666667	0.292112	0.0566037	-2.36756	0.0395399	0.999861	yes
comp48392_c0_seq1	389	4	3	2	0	0	0.260294	0.203782	0.134889	0	0	3.5	0.666667	0.232038	0.0449628	-2.36756	0.0395399	0.999861	yes
comp131562_c0_seq1	554	4	3	2	0	0	0.182769	0.143089	0.0947141	0	0	3.5	0.666667	0.162929	0.0315714	-2.36756	0.0395399	0.999861	yes
comp91465_c0_seq1	349	4	3	2	0	0	0.290127	0.227138	0.150349	0	0	3.5	0.666667	0.258633	0.0501162	-2.36756	0.0395399	0.999861	yes
comp86642_c0_seq1	216	4	3	2	0	0	0.46877	0.366997	0.242924	0	0	3.5	0.666667	0.417883	0.0809747	-2.36756	0.0395399	0.999861	yes
comp100782_c0_seq1	376	4	3	2	0	0	0.269293	0.210828	0.139552	0	0	3.5	0.666667	0.240061	0.0465174	-2.36756	0.0395399	0.999861	yes
comp112831_c0_seq1	291	4	3	2	0	0	0.347953	0.27241	0.180315	0	0	3.5	0.666667	0.310181	0.060105	-2.36756	0.0395399	0.999861	yes
comp112787_c0_seq1	324	4	3	2	0	0	0.312513	0.244664	0.161949	0	0	3.5	0.666667	0.278589	0.0539832	-2.36756	0.0395399	0.999861	yes
comp90648_c0_seq1	310	4	3	2	0	0	0.326626	0.255714	0.169263	0	0	3.5	0.666667	0.29117	0.0564211	-2.36756	0.0395399	0.999861	yes
comp80166_c0_seq1	395	4	3	2	0	0	0.25634	0.200687	0.13284	0	0	3.5	0.666667	0.228513	0.0442799	-2.36756	0.0395399	0.999861	yes
comp86233_c0_seq1	273	4	3	2	0	0	0.370895	0.290371	0.192204	0	0	3.5	0.666667	0.330633	0.0640679	-2.36756	0.0395399	0.999861	yes
comp99486_c0_seq1	268	4	3	2	0	0	0.377814	0.295788	0.19579	0	0	3.5	0.666667	0.336801	0.0652632	-2.36756	0.0395399	0.999861	yes
comp110234_c0_seq1	268	4	3	2	0	0	0.377814	0.295788	0.19579	0	0	3.5	0.666667	0.336801	0.0652632	-2.36756	0.0395399	0.999861	yes
comp105905_c0_seq1	311	4	3	0	0	2	0.325576	0.254892	0	0	0.175045	3.5	0.666667	0.290234	0.0583482	-2.31446	0.0437087	0.999861	yes
comp116529_c0_seq1	363	4	4	1	1	0	0.278937	0.291171	0.072275	0.0711747	0	4	0.666667	0.285054	0.0478166	-2.57565	0.00714567	0.999861	yes
comp102613_c0_seq1	261	4	4	1	1	0	0.387947	0.404962	0.10052	0.0989901	0	4	0.666667	0.396455	0.0665035	-2.57565	0.00714567	0.999861	yes
comp35962_c0_seq7	372	4	4	1	1	0	0.272189	0.284126	0.0705264	0.0694527	0	4	0.666667	0.278158	0.0466597	-2.57565	0.00714567	0.999861	yes
comp84842_c0_seq1	224	4	4	0	1	1	0.452028	0.471853	0	0.115341	0.121515	4	0.666667	0.46194	0.0789521	-2.54866	0.00761274	0.999861	yes
comp125296_c0_seq1	325	4	4	0	1	1	0.311551	0.325216	0	0.0794966	0.0837521	4	0.666667	0.318383	0.0544162	-2.54866	0.00761274	0.999861	yes
comp66658_c0_seq1	257	4	4	1	0	1	0.393985	0.411265	0.102085	0	0.105912	4	0.666667	0.402625	0.0693324	-2.53784	0.00778805	0.999861	yes
comp127419_c0_seq1	468	4	4	0	2	0	0.216355	0.225844	0	0.110412	0	4	0.666667	0.2211	0.036804	-2.58676	0.0357898	0.999861	yes
comp47310_c1_seq1	211	4	4	0	2	0	0.479878	0.500924	0	0.244895	0	4	0.666667	0.490401	0.0816316	-2.58676	0.0357898	0.999861	yes
comp85989_c0_seq1	303	4	4	2	0	0	0.334172	0.348829	0.173174	0	0	4	0.666667	0.3415	0.0577246	-2.56463	0.0371484	0.999861	yes
comp28646_c0_seq1	405	4	4	2	0	0	0.25001	0.260975	0.12956	0	0	4	0.666667	0.255493	0.0431865	-2.56463	0.0371484	0.999861	yes
comp74596_c0_seq1	286	4	4	2	0	0	0.354036	0.369563	0.183467	0	0	4	0.666667	0.361799	0.0611558	-2.56463	0.0371484	0.999861	yes
comp79006_c0_seq1	264	4	4	0	0	2	0.383539	0.40036	0	0	0.206208	4	0.666667	0.391949	0.0687359	-2.51153	0.0406105	0.999861	yes
comp59463_c0_seq1	392	5	4	1	0	1	0.322877	0.26963	0.0669281	0	0.0694373	4.5	0.666667	0.296254	0.0454551	-2.70432	0.0118437	0.999861	yes
comp75719_c0_seq1	382	5	4	1	0	1	0.331329	0.276689	0.0686802	0	0.071255	4.5	0.666667	0.304009	0.0466451	-2.70432	0.0118437	0.999861	yes
comp12478_c0_seq1	268	5	4	1	1	0	0.472268	0.394384	0.0978948	0.0964045	0	4.5	0.666667	0.433326	0.0647664	-2.74213	0.0122227	0.999861	yes
comp102352_c0_seq1	417	5	4	0	2	0	0.30352	0.253465	0	0.123916	0	4.5	0.666667	0.278493	0.0413052	-2.75324	0.0168889	0.999861	yes
comp96000_c0_seq1	313	5	4	0	2	0	0.40437	0.337684	0	0.165089	0	4.5	0.666667	0.371027	0.0550296	-2.75324	0.0168889	0.999861	yes
comp91484_c0_seq1	360	5	4	0	2	0	0.351577	0.293597	0	0.143536	0	4.5	0.666667	0.322587	0.0478452	-2.75324	0.0168889	0.999861	yes
comp97763_c0_seq1	262	5	4	0	2	0	0.483083	0.403416	0	0.197224	0	4.5	0.666667	0.44325	0.0657415	-2.75324	0.0168889	0.999861	yes
comp12118_c0_seq1	419	5	4	0	0	2	0.302071	0.252255	0	0	0.129926	4.5	0.666667	0.277163	0.0433086	-2.67801	0.0197695	0.999861	yes
comp65074_c0_seq1	288	4	5	0	0	2	0.351577	0.458746	0	0	0.189024	4.5	0.666667	0.405161	0.0630079	-2.68489	0.0273263	0.999861	yes
comp81995_c0_seq1	256	4	5	0	0	2	0.395524	0.516089	0	0	0.212652	4.5	0.666667	0.455807	0.0708839	-2.68489	0.0273263	0.999861	yes
comp25530_c0_seq2	212	4	5	0	0	2	0.477614	0.623202	0	0	0.256787	4.5	0.666667	0.550408	0.0855957	-2.68489	0.0273263	0.999861	yes
comp117833_c0_seq1	210	4	5	0	0	2	0.482163	0.629137	0	0	0.259233	4.5	0.666667	0.55565	0.0864109	-2.68489	0.0273263	0.999861	yes
comp99924_c0_seq1	318	5	5	1	1	0	0.398012	0.415468	0.0825026	0.0812466	0	5	0.666667	0.40674	0.054583	-2.89758	0.003295	0.999861	yes
comp81319_c0_seq1	427	5	5	2	0	0	0.296412	0.309412	0.122884	0	0	5	0.666667	0.302912	0.0409615	-2.88656	0.0214171	0.999861	yes
comp14312_c1_seq1	306	5	5	2	0	0	0.41362	0.431761	0.171476	0	0	5	0.666667	0.42269	0.0571586	-2.88656	0.0214171	0.999861	yes
comp8038_c0_seq1	446	6	5	0	1	1	0.340541	0.296231	0	0.0579292	0.0610301	5.5	0.666667	0.318386	0.0396531	-3.00527	0.005543	0.999861	yes
comp68131_c0_seq1	304	6	5	0	1	1	0.49961	0.434601	0	0.0849882	0.0895376	5.5	0.666667	0.467105	0.0581753	-3.00527	0.005543	0.999861	yes
comp78118_c0_seq1	280	6	5	2	0	0	0.542433	0.471853	0.187399	0	0	5.5	0.666667	0.507143	0.0624662	-3.02124	0.0094214	0.999861	yes
comp131092_c0_seq1	490	5	6	2	0	0	0.258302	0.323556	0.107085	0	0	5.5	0.666667	0.290929	0.035695	-3.02687	0.015582	0.999861	yes
comp12754_c0_seq1	396	5	6	2	0	0	0.319616	0.40036	0.132504	0	0	5.5	0.666667	0.359988	0.044168	-3.02687	0.015582	0.999861	yes
comp92096_c0_seq1	501	5	6	1	0	1	0.25263	0.316452	0.0523669	0	0.0543302	5.5	0.666667	0.284541	0.0355657	-3.00008	0.0340631	0.999861	yes
comp74406_c0_seq1	349	6	6	0	2	0	0.43519	0.454277	0	0.14806	0	6	0.666667	0.444733	0.0493532	-3.17172	0.012834	0.999861	yes
comp78684_c0_seq1	519	6	6	2	0	0	0.292642	0.305477	0.101101	0	0	6	0.666667	0.29906	0.0337005	-3.14959	0.01337	0.999861	yes
comp89610_c0_seq1	498	7	5	0	2	0	0.355813	0.265299	0	0.103761	0	6	0.666667	0.310556	0.0345869	-3.16656	0.03485	0.999861	yes
comp106141_c0_seq1	316	8	7	1	0	1	0.640849	0.585336	0.0830247	0	0.0861374	7.5	0.666667	0.613093	0.0563874	-3.44266	0.00133884	0.999861	yes
comp100460_c0_seq1	310	7	8	0	0	2	0.571596	0.681904	0	0	0.175609	7.5	0.666667	0.62675	0.0585364	-3.42048	0.00756905	0.999861	yes
comp76451_c0_seq1	419	10	9	0	2	0	0.604142	0.567575	0	0.123324	0	9.5	0.666667	0.585858	0.041108	-3.83306	0.00211135	0.999861	yes
comp18392_c0_seq1	577	9	11	0	2	0	0.394839	0.503746	0	0.0895543	0	10	0.666667	0.449292	0.0298514	-3.91178	0.035587	0.999861	yes
comp11268_c0_seq1	233	0	0	1	1	1	0	0	0.1126	0.110886	0.116822	0	1	0	0.113436	Inf	0.000241656	0.232247	yes
comp137083_c0_seq1	217	0	0	1	1	1	0	0	0.120902	0.119062	0.125435	0	1	0	0.1218	Inf	0.000241656	0.232247	yes
comp116660_c0_seq1	204	0	0	1	1	1	0	0	0.128607	0.126649	0.133429	0	1	0	0.129562	Inf	0.000241656	0.232247	yes
comp115134_c0_seq1	257	0	0	1	1	1	0	0	0.102085	0.100531	0.105912	0	1	0	0.102843	Inf	0.000241656	0.232247	yes
comp13694_c0_seq1	202	0	0	1	1	1	0	0	0.12988	0.127903	0.13475	0	1	0	0.130844	Inf	0.000241656	0.232247	yes
comp111353_c0_seq1	225	0	0	1	1	1	0	0	0.116604	0.114828	0.120975	0	1	0	0.117469	Inf	0.000241656	0.232247	yes
comp114429_c0_seq1	212	0	0	1	1	1	0	0	0.123754	0.12187	0.128394	0	1	0	0.124672	Inf	0.000241656	0.232247	yes
comp132140_c0_seq1	223	0	0	1	1	1	0	0	0.117649	0.115858	0.12206	0	1	0	0.118523	Inf	0.000241656	0.232247	yes
comp132266_c0_seq1	249	0	0	1	1	1	0	0	0.105365	0.103761	0.109315	0	1	0	0.106147	Inf	0.000241656	0.232247	yes
comp114256_c0_seq1	255	0	0	1	1	1	0	0	0.102886	0.101319	0.106743	0	1	0	0.103649	Inf	0.000241656	0.232247	yes
comp5266_c1_seq1	206	0	0	1	1	1	0	0	0.127358	0.125419	0.132133	0	1	0	0.128304	Inf	0.000241656	0.232247	yes
comp111858_c0_seq1	207	0	0	1	1	1	0	0	0.126743	0.124814	0.131495	0	1	0	0.127684	Inf	0.000241656	0.232247	yes
comp117803_c0_seq1	212	0	0	1	1	1	0	0	0.123754	0.12187	0.128394	0	1	0	0.124672	Inf	0.000241656	0.232247	yes
comp136312_c0_seq1	210	0	0	1	1	1	0	0	0.124932	0.123031	0.129616	0	1	0	0.12586	Inf	0.000241656	0.232247	yes
comp131388_c0_seq1	215	0	0	1	1	1	0	0	0.122027	0.120169	0.126602	0	1	0	0.122933	Inf	0.000241656	0.232247	yes
comp90828_c0_seq1	202	0	0	1	1	1	0	0	0.12988	0.127903	0.13475	0	1	0	0.130844	Inf	0.000241656	0.232247	yes
comp122784_c0_seq1	229	0	0	1	1	1	0	0	0.114567	0.112823	0.118862	0	1	0	0.115417	Inf	0.000241656	0.232247	yes
comp120684_c0_seq1	238	0	0	1	1	1	0	0	0.110235	0.108556	0.114367	0	1	0	0.111053	Inf	0.000241656	0.232247	yes
comp110229_c0_seq1	238	0	0	1	1	1	0	0	0.110235	0.108556	0.114367	0	1	0	0.111053	Inf	0.000241656	0.232247	yes
comp23208_c0_seq1	221	0	0	1	1	1	0	0	0.118714	0.116907	0.123165	0	1	0	0.119595	Inf	0.000241656	0.232247	yes
comp115512_c0_seq1	279	0	0	1	1	1	0	0	0.0940352	0.0926036	0.0975607	0	1	0	0.0947332	Inf	0.000241656	0.232247	yes
comp120601_c0_seq1	241	0	0	1	1	1	0	0	0.108862	0.107205	0.112944	0	1	0	0.10967	Inf	0.000241656	0.232247	yes
comp14477_c0_seq1	242	0	0	1	1	1	0	0	0.108412	0.106762	0.112477	0	1	0	0.109217	Inf	0.000241656	0.232247	yes
comp127135_c0_seq1	205	0	0	1	1	1	0	0	0.12798	0.126031	0.132778	0	1	0	0.12893	Inf	0.000241656	0.232247	yes
comp23292_c0_seq1	205	0	0	1	1	1	0	0	0.12798	0.126031	0.132778	0	1	0	0.12893	Inf	0.000241656	0.232247	yes
comp114632_c0_seq1	246	0	0	1	1	1	0	0	0.10665	0.105026	0.110648	0	1	0	0.107441	Inf	0.000241656	0.232247	yes
comp129266_c0_seq1	223	0	0	1	1	1	0	0	0.117649	0.115858	0.12206	0	1	0	0.118523	Inf	0.000241656	0.232247	yes
comp113418_c0_seq1	219	0	0	1	1	1	0	0	0.119798	0.117974	0.12429	0	1	0	0.120687	Inf	0.000241656	0.232247	yes
comp120603_c0_seq1	208	0	0	1	1	1	0	0	0.126134	0.124213	0.130863	0	1	0	0.12707	Inf	0.000241656	0.232247	yes
comp129197_c0_seq1	225	0	0	1	1	1	0	0	0.116604	0.114828	0.120975	0	1	0	0.117469	Inf	0.000241656	0.232247	yes
comp118866_c0_seq1	201	0	0	1	1	1	0	0	0.130526	0.128539	0.13542	0	1	0	0.131495	Inf	0.000241656	0.232247	yes
comp93890_c0_seq1	246	0	0	1	1	1	0	0	0.10665	0.105026	0.110648	0	1	0	0.107441	Inf	0.000241656	0.232247	yes
comp108714_c0_seq1	247	0	0	1	1	1	0	0	0.106218	0.104601	0.1102	0	1	0	0.107006	Inf	0.000241656	0.232247	yes
comp23840_c0_seq1	229	0	0	1	1	1	0	0	0.114567	0.112823	0.118862	0	1	0	0.115417	Inf	0.000241656	0.232247	yes
comp133029_c0_seq1	257	0	0	1	1	1	0	0	0.102085	0.100531	0.105912	0	1	0	0.102843	Inf	0.000241656	0.232247	yes
comp115860_c0_seq1	216	0	0	1	1	1	0	0	0.121462	0.119613	0.126016	0	1	0	0.122364	Inf	0.000241656	0.232247	yes
comp120942_c0_seq1	257	0	0	1	1	1	0	0	0.102085	0.100531	0.105912	0	1	0	0.102843	Inf	0.000241656	0.232247	yes
comp99023_c0_seq1	205	0	0	1	1	1	0	0	0.12798	0.126031	0.132778	0	1	0	0.12893	Inf	0.000241656	0.232247	yes
comp99712_c0_seq1	245	0	0	1	1	1	0	0	0.107085	0.105455	0.1111	0	1	0	0.10788	Inf	0.000241656	0.232247	yes
comp82836_c0_seq1	237	0	0	1	1	1	0	0	0.1107	0.109014	0.11485	0	1	0	0.111521	Inf	0.000241656	0.232247	yes
comp113461_c0_seq1	329	3	3	1	1	1	0.230823	0.240946	0.0797441	0.0785301	0.0827338	3	1	0.235884	0.080336	-1.55396	0.0144359	0.999861	yes
comp95330_c0_seq1	373	3	3	1	1	1	0.203594	0.212524	0.0703373	0.0692665	0.0729743	3	1	0.208059	0.0708594	-1.55396	0.0144359	0.999861	yes
comp91611_c0_seq1	336	4	3	1	2	0	0.301352	0.235926	0.0780828	0.153788	0	3.5	1	0.268639	0.0772903	-1.79731	0.0404492	0.999861	yes
comp48491_c0_seq1	223	4	3	1	2	0	0.454055	0.355477	0.117649	0.231717	0	3.5	1	0.404766	0.116455	-1.79731	0.0404492	0.999861	yes
comp111096_c0_seq1	359	4	3	1	2	0	0.282045	0.220811	0.0730803	0.143935	0	3.5	1	0.251428	0.0723386	-1.79731	0.0404492	0.999861	yes
comp15393_c0_seq1	218	4	3	1	2	0	0.464469	0.36363	0.120348	0.237031	0	3.5	1	0.414049	0.119126	-1.79731	0.0404492	0.999861	yes
comp103452_c0_seq1	400	4	3	1	2	0	0.253136	0.198178	0.0655895	0.129182	0	3.5	1	0.225657	0.0649239	-1.79731	0.0404492	0.999861	yes
comp105907_c0_seq1	401	4	3	1	2	0	0.252504	0.197684	0.065426	0.12886	0	3.5	1	0.225094	0.064762	-1.79731	0.0404492	0.999861	yes
comp85794_c0_seq1	235	4	3	0	2	1	0.430869	0.337325	0	0.219884	0.115827	3.5	1	0.384097	0.111904	-1.77921	0.0409986	0.999861	yes
comp92751_c0_seq1	250	4	3	2	1	0	0.405017	0.317085	0.209887	0.103346	0	3.5	1	0.361051	0.104411	-1.78993	0.0416317	0.999861	yes
comp89450_c0_seq1	306	4	3	2	1	0	0.330896	0.259056	0.171476	0.0844327	0	3.5	1	0.294976	0.0853029	-1.78993	0.0416317	0.999861	yes
comp90368_c0_seq1	284	4	3	2	0	1	0.356529	0.279124	0.184759	0	0.095843	3.5	1	0.317827	0.0935341	-1.76468	0.0424024	0.999861	yes
comp48314_c0_seq1	445	4	3	0	1	2	0.227538	0.178138	0	0.0580593	0.122334	3.5	1	0.202838	0.0601313	-1.75414	0.0453849	0.999861	yes
comp129311_c0_seq1	368	4	3	1	0	2	0.275147	0.215411	0.071293	0	0.147932	3.5	1	0.245279	0.0730749	-1.74698	0.045605	0.999861	yes
comp118190_c0_seq1	416	4	3	1	0	2	0.2434	0.190556	0.0630669	0	0.130863	3.5	1	0.216978	0.0646432	-1.74698	0.045605	0.999861	yes
comp16374_c1_seq1	332	4	3	1	0	2	0.304983	0.238769	0.0790235	0	0.163972	3.5	1	0.271876	0.0809987	-1.74698	0.045605	0.999861	yes
comp6105_c0_seq1	538	4	4	1	1	1	0.188205	0.196459	0.0487655	0.0480231	0.0505937	4	1	0.192332	0.0491274	-1.969	0.0148377	0.999861	yes
comp102135_c0_seq1	501	4	4	1	2	0	0.202104	0.210968	0.0523669	0.103139	0	4	1	0.206536	0.0518354	-1.99438	0.032752	0.999861	yes
comp76512_c0_seq1	342	4	4	1	2	0	0.296065	0.30905	0.0767129	0.15109	0	4	1	0.302557	0.0759343	-1.99438	0.032752	0.999861	yes
comp106025_c0_seq1	479	4	4	1	2	0	0.211387	0.220658	0.0547721	0.107876	0	4	1	0.216022	0.0542162	-1.99438	0.032752	0.999861	yes
comp111764_c0_seq1	282	4	4	1	2	0	0.359057	0.374805	0.0930348	0.183237	0	4	1	0.366931	0.0920906	-1.99438	0.032752	0.999861	yes
comp90298_c0_seq1	336	4	4	1	2	0	0.301352	0.314569	0.0780828	0.153788	0	4	1	0.30796	0.0772903	-1.99438	0.032752	0.999861	yes
comp133577_c0_seq1	283	4	4	1	2	0	0.357789	0.373481	0.0927061	0.182589	0	4	1	0.365635	0.0917652	-1.99438	0.032752	0.999861	yes
comp89674_c0_seq1	208	4	4	1	2	0	0.486799	0.508149	0.126134	0.248427	0	4	1	0.497474	0.124854	-1.99438	0.032752	0.999861	yes
comp65975_c0_seq1	419	4	4	1	2	0	0.241657	0.252255	0.0626153	0.123324	0	4	1	0.246956	0.0619798	-1.99438	0.032752	0.999861	yes
comp14829_c0_seq1	455	4	4	2	1	0	0.222537	0.232297	0.115322	0.0567833	0	4	1	0.227417	0.0573685	-1.98701	0.0339381	0.999861	yes
comp91199_c0_seq1	320	4	4	2	1	0	0.316419	0.330297	0.163974	0.0807388	0	4	1	0.323358	0.0815709	-1.98701	0.0339381	0.999861	yes
comp32476_c1_seq1	253	4	4	1	0	2	0.400214	0.417767	0.103699	0	0.215173	4	1	0.408991	0.106291	-1.94405	0.0373902	0.999861	yes
comp74721_c0_seq1	293	5	4	0	2	1	0.431972	0.360734	0	0.176358	0.0928991	4.5	1	0.396353	0.0897523	-2.14277	0.0159759	0.999861	yes
comp68638_c0_seq1	256	5	4	0	2	1	0.494405	0.412871	0	0.201847	0.106326	4.5	1	0.453638	0.102724	-2.14277	0.0159759	0.999861	yes
comp15185_c0_seq1	288	5	4	2	0	1	0.439471	0.366997	0.182193	0	0.0945119	4.5	1	0.403234	0.092235	-2.12823	0.0165793	0.999861	yes
comp17636_c0_seq1	456	5	4	2	0	1	0.277561	0.231787	0.115069	0	0.0596917	4.5	1	0.254674	0.0582537	-2.12823	0.0165793	0.999861	yes
comp17182_c0_seq1	327	5	4	1	0	2	0.387057	0.323226	0.0802319	0	0.16648	4.5	1	0.355142	0.0822372	-2.11053	0.0180477	0.999861	yes
comp93352_c0_seq1	386	4	5	1	2	0	0.262317	0.342277	0.0679684	0.133867	0	4.5	1	0.302297	0.0672786	-2.16775	0.0318909	0.999861	yes
comp23298_c0_seq1	276	4	5	1	2	0	0.366863	0.478691	0.0950573	0.18722	0	4.5	1	0.422777	0.0940926	-2.16775	0.0318909	0.999861	yes
comp78926_c0_seq1	358	4	5	0	1	2	0.282833	0.369047	0	0.0721687	0.152064	4.5	1	0.32594	0.0747442	-2.12457	0.0323913	0.999861	yes
comp92348_c0_seq1	302	4	5	0	1	2	0.335279	0.437479	0	0.085551	0.180261	4.5	1	0.386379	0.088604	-2.12457	0.0323913	0.999861	yes
comp83269_c0_seq1	265	5	5	2	1	0	0.477614	0.498562	0.198006	0.0974959	0	5	1	0.488088	0.0985007	-2.30894	0.018229	0.999861	yes
comp101564_c0_seq1	350	5	5	2	1	0	0.361622	0.377482	0.149919	0.0738183	0	5	1	0.369552	0.0745791	-2.30894	0.018229	0.999861	yes
comp56245_c0_seq1	257	5	5	2	0	1	0.492482	0.514081	0.20417	0	0.105912	5	1	0.503281	0.103361	-2.28368	0.018406	0.999861	yes
comp81834_c0_seq1	353	5	5	1	0	2	0.358549	0.374274	0.0743224	0	0.154218	5	1	0.366412	0.07618	-2.26598	0.0201563	0.999861	yes
comp89940_c0_seq1	494	6	5	2	1	0	0.307452	0.267447	0.106218	0.0523004	0	5.5	1	0.28745	0.0528394	-2.44362	0.00782684	0.999861	yes
comp478_c0_seq1	387	6	5	2	0	1	0.392458	0.341392	0.135586	0	0.0703344	5.5	1	0.366925	0.06864	-2.41836	0.00791902	0.999861	yes
comp85423_c0_seq1	357	6	6	2	0	1	0.425438	0.444097	0.146979	0	0.0762449	6	1	0.434767	0.0744081	-2.54671	0.0108242	0.999861	yes
comp84449_c0_seq1	317	7	5	2	1	0	0.558974	0.416779	0.165526	0.0815029	0	6	1	0.487876	0.0823428	-2.5668	0.0456021	0.999861	yes
comp81864_c0_seq1	239	7	6	2	1	0	0.741401	0.663358	0.219547	0.108102	0	6.5	1	0.70238	0.109216	-2.68506	0.00435493	0.999861	yes
comp70723_c0_seq1	284	7	6	3	0	0	0.623926	0.558248	0.277139	0	0	6.5	1	0.591087	0.0923796	-2.67772	0.0233942	0.999861	yes
comp59335_c0_seq1	261	8	7	2	0	1	0.775894	0.708683	0.201041	0	0.104289	7.5	1	0.742289	0.101777	-2.86658	0.0027544	0.999861	yes
comp82582_c0_seq1	269	3	3	1	2	1	0.282307	0.294689	0.0975309	0.192092	0.101187	3	1.33333	0.288498	0.13027	-1.14705	0.032088	0.999861	yes
comp98787_c0_seq1	309	3	3	1	2	1	0.245763	0.256541	0.0849056	0.167226	0.0880888	3	1.33333	0.251152	0.113407	-1.14705	0.032088	0.999861	yes
comp91173_c0_seq1	270	3	3	1	2	1	0.281262	0.293597	0.0971697	0.191381	0.100813	3	1.33333	0.28743	0.129788	-1.14705	0.032088	0.999861	yes
comp92958_c0_seq1	243	3	3	1	2	1	0.312513	0.326219	0.107966	0.212645	0.112014	3	1.33333	0.319366	0.144209	-1.14705	0.032088	0.999861	yes
comp45779_c0_seq6	245	3	3	1	2	1	0.309962	0.323556	0.107085	0.210909	0.1111	3	1.33333	0.316759	0.143031	-1.14705	0.032088	0.999861	yes
comp88459_c0_seq1	353	3	3	1	2	1	0.215129	0.224565	0.0743224	0.146382	0.0771089	3	1.33333	0.219847	0.0992711	-1.14705	0.032088	0.999861	yes
comp113340_c0_seq1	414	3	3	2	1	1	0.183432	0.191477	0.126743	0.0624068	0.0657474	3	1.33333	0.187454	0.0849658	-1.14158	0.0352739	0.999861	yes
comp3690_c0_seq1	417	3	3	2	1	1	0.182112	0.190099	0.125831	0.0619578	0.0652744	3	1.33333	0.186105	0.0843545	-1.14158	0.0352739	0.999861	yes
comp127413_c0_seq1	208	3	3	2	1	1	0.365099	0.381112	0.252267	0.124213	0.130863	3	1.33333	0.373106	0.169115	-1.14158	0.0352739	0.999861	yes
comp98300_c0_seq1	304	3	3	1	1	2	0.249805	0.260761	0.086302	0.0849882	0.179075	3	1.33333	0.255283	0.116788	-1.1282	0.0434439	0.999861	yes
comp121059_c0_seq1	259	3	3	1	1	2	0.293207	0.306067	0.101297	0.0997545	0.210189	3	1.33333	0.299637	0.13708	-1.1282	0.0434439	0.999861	yes
comp107204_c0_seq1	306	3	3	1	1	2	0.248172	0.259056	0.085738	0.0844327	0.177905	3	1.33333	0.253614	0.116025	-1.1282	0.0434439	0.999861	yes
comp1813_c0_seq1	443	3	3	1	1	2	0.171424	0.178942	0.0592231	0.0583215	0.122887	3	1.33333	0.175183	0.0801438	-1.1282	0.0434439	0.999861	yes
comp90196_c0_seq1	347	3	3	1	1	2	0.218849	0.228448	0.0756075	0.0744565	0.156884	3	1.33333	0.223648	0.102316	-1.1282	0.0434439	0.999861	yes
comp75259_c0_seq1	315	4	3	1	1	2	0.321442	0.251655	0.0832883	0.0820203	0.172822	3.5	1.33333	0.286548	0.11271	-1.34616	0.0481423	0.999861	yes
comp84487_c0_seq1	469	5	4	1	1	2	0.269867	0.225363	0.0559399	0.0550883	0.116074	4.5	1.33333	0.247615	0.0757008	-1.70972	0.0174019	0.999861	yes
comp79243_c0_seq1	271	5	4	1	1	2	0.46704	0.390019	0.0968111	0.0953373	0.200881	4.5	1.33333	0.428529	0.13101	-1.70972	0.0174019	0.999861	yes
comp23211_c0_seq3	470	5	4	2	1	1	0.269293	0.224883	0.111642	0.0549711	0.0579137	4.5	1.33333	0.247088	0.0748422	-1.7231	0.019068	0.999861	yes
comp31435_c0_seq2	334	5	4	2	1	1	0.378945	0.316452	0.157101	0.0773545	0.0814953	4.5	1.33333	0.347699	0.105317	-1.7231	0.019068	0.999861	yes
comp17031_c0_seq1	413	5	4	1	2	1	0.306459	0.25592	0.063525	0.125116	0.0659066	4.5	1.33333	0.28119	0.0848491	-1.72857	0.0200399	0.999861	yes
comp70575_c0_seq1	307	5	4	2	2	0	0.412273	0.344284	0.170917	0.168315	0	4.5	1.33333	0.378278	0.113078	-1.74213	0.0287297	0.999861	yes
comp62161_c0_seq1	235	5	4	2	2	0	0.538586	0.449766	0.223284	0.219884	0	4.5	1.33333	0.494176	0.147723	-1.74213	0.0287297	0.999861	yes
comp73179_c0_seq1	574	5	4	2	2	0	0.220501	0.184138	0.091414	0.0900223	0	4.5	1.33333	0.20232	0.0604788	-1.74213	0.0287297	0.999861	yes
comp21980_c0_seq2	315	5	4	0	2	2	0.401802	0.33554	0	0.164041	0.172822	4.5	1.33333	0.368671	0.112287	-1.71514	0.0307103	0.999861	yes
comp72366_c0_seq1	451	4	5	2	2	0	0.22451	0.292946	0.116345	0.114574	0	4.5	1.33333	0.258728	0.076973	-1.74901	0.0419297	0.999861	yes
comp66561_c0_seq1	272	4	5	2	2	0	0.372258	0.485731	0.19291	0.189974	0	4.5	1.33333	0.428995	0.127628	-1.74901	0.0419297	0.999861	yes
comp93247_c0_seq1	389	4	5	0	2	2	0.260294	0.339637	0	0.132835	0.139946	4.5	1.33333	0.299965	0.0909269	-1.72202	0.0433352	0.999861	yes
comp117986_c0_seq1	375	4	5	2	0	2	0.270011	0.352317	0.139924	0	0.14517	4.5	1.33333	0.311164	0.0950315	-1.7112	0.0439129	0.999861	yes
comp70240_c0_seq1	321	5	5	1	1	2	0.394292	0.411585	0.0817315	0.0804872	0.169591	5	1.33333	0.402939	0.110603	-1.86516	0.00653972	0.999861	yes
comp108038_c0_seq1	372	5	5	1	1	2	0.340236	0.355158	0.0705264	0.0694527	0.146341	5	1.33333	0.347697	0.09544	-1.86516	0.00653972	0.999861	yes
comp57415_c0_seq1	439	5	5	1	1	2	0.288309	0.300954	0.0597627	0.0588529	0.124006	5	1.33333	0.294632	0.080874	-1.86516	0.00653972	0.999861	yes
comp66178_c0_seq1	333	5	5	2	2	0	0.380083	0.396753	0.157572	0.155174	0	5	1.33333	0.388418	0.104249	-1.89758	0.0294688	0.999861	yes
comp82952_c0_seq1	321	5	5	2	2	0	0.394292	0.411585	0.163463	0.160974	0	5	1.33333	0.402939	0.108146	-1.89758	0.0294688	0.999861	yes
comp77115_c0_seq1	294	6	5	2	2	0	0.516603	0.449384	0.178475	0.175758	0	5.5	1.33333	0.482993	0.118078	-2.03227	0.0138037	0.999861	yes
comp30843_c0_seq3	570	5	6	0	2	2	0.222049	0.278145	0	0.0906541	0.0955068	5.5	1.33333	0.250097	0.0620536	-2.0109	0.0232809	0.999861	yes
comp72858_c0_seq1	371	5	6	2	1	1	0.341153	0.427338	0.141433	0.0696399	0.0733677	5.5	1.33333	0.384246	0.0948135	-2.01886	0.0447995	0.999861	yes
comp81157_c0_seq1	243	6	6	2	2	0	0.625026	0.652439	0.215933	0.212645	0	6	1.33333	0.638732	0.142859	-2.16062	0.0173377	0.999861	yes
comp113788_c0_seq1	445	6	6	0	2	2	0.341306	0.356275	0	0.116119	0.122334	6	1.33333	0.348791	0.0794844	-2.13362	0.0183594	0.999861	yes
comp12162_c0_seq1	559	6	6	1	3	0	0.271702	0.283618	0.0469335	0.138657	0	6	1.33333	0.27766	0.0618635	-2.16616	0.0315649	0.999861	yes
comp726_c0_seq1	546	7	5	3	1	0	0.324533	0.241976	0.144153	0.0473194	0	6	1.33333	0.283254	0.0638241	-2.14992	0.0403439	0.999861	yes
comp23533_c0_seq1	362	7	5	2	0	2	0.489489	0.364969	0.144949	0	0.150384	6	1.33333	0.427229	0.0984443	-2.11763	0.0450784	0.999861	yes
comp103977_c0_seq1	475	8	6	0	3	1	0.426334	0.333774	0	0.163177	0.0573041	7	1.33333	0.380054	0.0734938	-2.37051	0.0236986	0.999861	yes
comp65490_c0_seq1	549	8	6	2	0	2	0.368868	0.288784	0.0955768	0	0.09916	7	1.33333	0.328826	0.0649123	-2.34076	0.0278393	0.999861	yes
comp79969_c0_seq1	409	7	8	2	0	2	0.433239	0.516846	0.128293	0	0.133102	7.5	1.33333	0.475043	0.0871316	-2.44679	0.0100308	0.999861	yes
comp62629_c0_seq1	371	7	8	1	3	0	0.477614	0.569785	0.0707165	0.20892	0	7.5	1.33333	0.523699	0.0932121	-2.49015	0.0112941	0.999861	yes
comp77825_c0_seq1	509	7	8	3	1	0	0.348124	0.415305	0.154632	0.0507592	0	7.5	1.33333	0.381714	0.0684636	-2.47908	0.0116558	0.999861	yes
comp18694_c0_seq1	492	10	8	4	0	0	0.514503	0.429655	0.213299	0	0	9	1.33333	0.472079	0.0710998	-2.73111	0.0176783	0.999861	yes
comp11892_c0_seq1	635	11	9	4	0	0	0.438502	0.37451	0.165265	0	0	10	1.33333	0.406506	0.0550883	-2.88346	0.0126638	0.999861	yes
comp62772_c0_seq1	345	12	11	2	2	0	0.880471	0.842497	0.152092	0.149776	0	11.5	1.33333	0.861484	0.100623	-3.09787	0.00185851	0.999861	yes
comp48691_c1_seq4	367	46	50	0	4	0	3.17282	3.59997	0	0.281596	0	48	1.33333	3.38639	0.0938652	-5.17301	0.0177681	0.999861	yes
comp119957_c0_seq1	247	0	0	2	2	1	0	0	0.212436	0.209202	0.1102	0	1.66667	0	0.177279	Inf	0.0340043	0.999861	yes
comp131753_c0_seq1	226	0	0	2	2	1	0	0	0.232175	0.228641	0.12044	0	1.66667	0	0.193752	Inf	0.0340043	0.999861	yes
comp128023_c0_seq1	225	0	0	2	2	1	0	0	0.233207	0.229657	0.120975	0	1.66667	0	0.194613	Inf	0.0340043	0.999861	yes
comp129125_c0_seq1	221	0	0	2	2	1	0	0	0.237428	0.233814	0.123165	0	1.66667	0	0.198136	Inf	0.0340043	0.999861	yes
comp130825_c0_seq1	208	0	0	2	2	1	0	0	0.252267	0.248427	0.130863	0	1.66667	0	0.210519	Inf	0.0340043	0.999861	yes
comp127509_c0_seq1	221	0	0	2	2	1	0	0	0.237428	0.233814	0.123165	0	1.66667	0	0.198136	Inf	0.0340043	0.999861	yes
comp109329_c0_seq1	202	0	0	2	2	1	0	0	0.259761	0.255806	0.13475	0	1.66667	0	0.216772	Inf	0.0340043	0.999861	yes
comp88809_c0_seq1	270	0	0	2	2	1	0	0	0.194339	0.191381	0.100813	0	1.66667	0	0.162178	Inf	0.0340043	0.999861	yes
comp112646_c0_seq1	235	0	0	2	2	1	0	0	0.223284	0.219884	0.115827	0	1.66667	0	0.186332	Inf	0.0340043	0.999861	yes
comp132905_c0_seq1	217	0	0	2	2	1	0	0	0.241805	0.238124	0.125435	0	1.66667	0	0.201788	Inf	0.0340043	0.999861	yes
comp113466_c0_seq1	228	0	0	2	2	1	0	0	0.230139	0.226635	0.119383	0	1.66667	0	0.192052	Inf	0.0340043	0.999861	yes
comp110472_c0_seq1	226	0	0	2	2	1	0	0	0.232175	0.228641	0.12044	0	1.66667	0	0.193752	Inf	0.0340043	0.999861	yes
comp14393_c0_seq1	205	0	0	2	2	1	0	0	0.255959	0.252063	0.132778	0	1.66667	0	0.2136	Inf	0.0340043	0.999861	yes
comp95467_c0_seq1	209	0	0	2	2	1	0	0	0.25106	0.247238	0.130236	0	1.66667	0	0.209512	Inf	0.0340043	0.999861	yes
comp126469_c0_seq1	270	0	0	2	2	1	0	0	0.194339	0.191381	0.100813	0	1.66667	0	0.162178	Inf	0.0340043	0.999861	yes
comp106625_c0_seq1	252	0	0	2	2	1	0	0	0.208221	0.205051	0.108014	0	1.66667	0	0.173762	Inf	0.0340043	0.999861	yes
comp121303_c0_seq1	235	0	0	2	2	1	0	0	0.223284	0.219884	0.115827	0	1.66667	0	0.186332	Inf	0.0340043	0.999861	yes
comp115038_c0_seq1	326	0	0	2	2	1	0	0	0.160956	0.158506	0.0834952	0	1.66667	0	0.134319	Inf	0.0340043	0.999861	yes
comp135076_c0_seq1	273	0	0	2	2	1	0	0	0.192204	0.189278	0.0997049	0	1.66667	0	0.160395	Inf	0.0340043	0.999861	yes
comp130779_c0_seq1	257	0	0	2	2	1	0	0	0.20417	0.201062	0.105912	0	1.66667	0	0.170381	Inf	0.0340043	0.999861	yes
comp121584_c0_seq1	249	0	0	2	2	1	0	0	0.210729	0.207521	0.109315	0	1.66667	0	0.175855	Inf	0.0340043	0.999861	yes
comp13331_c0_seq1	288	0	0	2	2	1	0	0	0.182193	0.179419	0.0945119	0	1.66667	0	0.152042	Inf	0.0340043	0.999861	yes
comp130235_c0_seq1	221	0	0	2	2	1	0	0	0.237428	0.233814	0.123165	0	1.66667	0	0.198136	Inf	0.0340043	0.999861	yes
comp101922_c0_seq1	212	0	0	2	2	1	0	0	0.247508	0.24374	0.128394	0	1.66667	0	0.206547	Inf	0.0340043	0.999861	yes
comp126442_c0_seq1	224	0	0	2	2	1	0	0	0.234248	0.230682	0.121515	0	1.66667	0	0.195482	Inf	0.0340043	0.999861	yes
comp90355_c0_seq1	301	0	0	2	2	1	0	0	0.174324	0.17167	0.09043	0	1.66667	0	0.145475	Inf	0.0340043	0.999861	yes
comp105602_c0_seq1	209	0	0	2	2	1	0	0	0.25106	0.247238	0.130236	0	1.66667	0	0.209512	Inf	0.0340043	0.999861	yes
comp100136_c0_seq1	264	0	0	2	2	1	0	0	0.198756	0.19573	0.103104	0	1.66667	0	0.165863	Inf	0.0340043	0.999861	yes
comp130906_c0_seq1	242	0	0	2	2	1	0	0	0.216825	0.213524	0.112477	0	1.66667	0	0.180942	Inf	0.0340043	0.999861	yes
comp109224_c0_seq1	266	0	0	2	2	1	0	0	0.197262	0.194259	0.102329	0	1.66667	0	0.164616	Inf	0.0340043	0.999861	yes
comp111090_c0_seq1	231	0	0	2	2	1	0	0	0.22715	0.223692	0.117833	0	1.66667	0	0.189558	Inf	0.0340043	0.999861	yes
comp84764_c0_seq1	260	0	0	2	2	1	0	0	0.201814	0.198742	0.10469	0	1.66667	0	0.168415	Inf	0.0340043	0.999861	yes
comp112100_c0_seq1	240	0	0	2	2	1	0	0	0.218632	0.215303	0.113414	0	1.66667	0	0.18245	Inf	0.0340043	0.999861	yes
comp12584_c0_seq1	215	0	0	2	2	1	0	0	0.244054	0.240339	0.126602	0	1.66667	0	0.203665	Inf	0.0340043	0.999861	yes
comp114671_c0_seq1	265	0	0	2	2	1	0	0	0.198006	0.194992	0.102715	0	1.66667	0	0.165238	Inf	0.0340043	0.999861	yes
comp132151_c0_seq1	272	0	0	2	2	1	0	0	0.19291	0.189974	0.100071	0	1.66667	0	0.160985	Inf	0.0340043	0.999861	yes
comp122251_c0_seq1	272	0	0	2	2	1	0	0	0.19291	0.189974	0.100071	0	1.66667	0	0.160985	Inf	0.0340043	0.999861	yes
comp115657_c0_seq1	312	0	0	2	2	1	0	0	0.168178	0.165618	0.0872417	0	1.66667	0	0.140346	Inf	0.0340043	0.999861	yes
comp134207_c0_seq1	221	0	0	2	2	1	0	0	0.237428	0.233814	0.123165	0	1.66667	0	0.198136	Inf	0.0340043	0.999861	yes
comp124833_c0_seq1	343	0	0	2	2	1	0	0	0.152979	0.15065	0.0793569	0	1.66667	0	0.127662	Inf	0.0340043	0.999861	yes
comp90351_c0_seq1	243	0	0	2	2	1	0	0	0.215933	0.212645	0.112014	0	1.66667	0	0.180197	Inf	0.0340043	0.999861	yes
comp128887_c0_seq1	271	0	0	2	2	1	0	0	0.193622	0.190675	0.100441	0	1.66667	0	0.161579	Inf	0.0340043	0.999861	yes
comp15205_c0_seq1	236	0	0	2	2	1	0	0	0.222337	0.218953	0.115337	0	1.66667	0	0.185542	Inf	0.0340043	0.999861	yes
comp132221_c0_seq1	212	0	0	2	2	1	0	0	0.247508	0.24374	0.128394	0	1.66667	0	0.206547	Inf	0.0340043	0.999861	yes
comp986_c1_seq1	353	0	0	2	2	1	0	0	0.148645	0.146382	0.0771089	0	1.66667	0	0.124045	Inf	0.0340043	0.999861	yes
comp121610_c0_seq1	238	0	0	2	2	1	0	0	0.220469	0.217113	0.114367	0	1.66667	0	0.183983	Inf	0.0340043	0.999861	yes
comp135121_c0_seq1	222	0	0	2	2	1	0	0	0.236359	0.23276	0.12261	0	1.66667	0	0.197243	Inf	0.0340043	0.999861	yes
comp114854_c0_seq1	203	0	0	2	2	1	0	0	0.258481	0.254546	0.134086	0	1.66667	0	0.215704	Inf	0.0340043	0.999861	yes
comp89205_c0_seq1	213	0	0	2	2	1	0	0	0.246346	0.242595	0.127791	0	1.66667	0	0.205577	Inf	0.0340043	0.999861	yes
comp127013_c0_seq1	220	0	0	2	2	1	0	0	0.238507	0.234876	0.123725	0	1.66667	0	0.199036	Inf	0.0340043	0.999861	yes
comp97049_c0_seq1	213	0	0	2	2	1	0	0	0.246346	0.242595	0.127791	0	1.66667	0	0.205577	Inf	0.0340043	0.999861	yes
comp72614_c0_seq1	214	0	0	2	2	1	0	0	0.245195	0.241462	0.127194	0	1.66667	0	0.204617	Inf	0.0340043	0.999861	yes
comp108801_c0_seq1	210	0	0	2	2	1	0	0	0.249865	0.246061	0.129616	0	1.66667	0	0.208514	Inf	0.0340043	0.999861	yes
comp127242_c0_seq1	282	0	0	2	2	1	0	0	0.18607	0.183237	0.0965228	0	1.66667	0	0.155276	Inf	0.0340043	0.999861	yes
comp112029_c0_seq1	346	0	0	2	2	1	0	0	0.151652	0.149343	0.0786689	0	1.66667	0	0.126555	Inf	0.0340043	0.999861	yes
comp87555_c0_seq1	202	0	0	2	2	1	0	0	0.259761	0.255806	0.13475	0	1.66667	0	0.216772	Inf	0.0340043	0.999861	yes
comp132675_c0_seq1	272	0	0	2	2	1	0	0	0.19291	0.189974	0.100071	0	1.66667	0	0.160985	Inf	0.0340043	0.999861	yes
comp136740_c0_seq1	204	0	0	2	2	1	0	0	0.257214	0.253298	0.133429	0	1.66667	0	0.214647	Inf	0.0340043	0.999861	yes
comp127970_c0_seq1	226	0	0	2	2	1	0	0	0.232175	0.228641	0.12044	0	1.66667	0	0.193752	Inf	0.0340043	0.999861	yes
comp48689_c2_seq18	217	0	0	2	2	1	0	0	0.241805	0.238124	0.125435	0	1.66667	0	0.201788	Inf	0.0340043	0.999861	yes
comp131843_c0_seq1	219	0	0	2	2	1	0	0	0.239597	0.235949	0.12429	0	1.66667	0	0.199945	Inf	0.0340043	0.999861	yes
comp122785_c0_seq1	264	0	0	2	2	1	0	0	0.198756	0.19573	0.103104	0	1.66667	0	0.165863	Inf	0.0340043	0.999861	yes
comp85053_c0_seq1	317	0	0	1	2	2	0	0	0.0827628	0.163006	0.171731	0	1.66667	0	0.139167	Inf	0.0389892	0.999861	yes
comp118959_c0_seq1	261	0	0	1	2	2	0	0	0.10052	0.19798	0.208578	0	1.66667	0	0.169026	Inf	0.0389892	0.999861	yes
comp120351_c0_seq1	202	0	0	1	2	2	0	0	0.12988	0.255806	0.269499	0	1.66667	0	0.218395	Inf	0.0389892	0.999861	yes
comp124631_c0_seq1	209	0	0	1	2	2	0	0	0.12553	0.247238	0.260473	0	1.66667	0	0.211081	Inf	0.0389892	0.999861	yes
comp89297_c0_seq1	203	0	0	1	2	2	0	0	0.12924	0.254546	0.268172	0	1.66667	0	0.217319	Inf	0.0389892	0.999861	yes
comp109141_c0_seq1	207	0	0	1	2	2	0	0	0.126743	0.249627	0.26299	0	1.66667	0	0.21312	Inf	0.0389892	0.999861	yes
comp129785_c0_seq1	221	0	0	1	2	2	0	0	0.118714	0.233814	0.24633	0	1.66667	0	0.199619	Inf	0.0389892	0.999861	yes
comp127956_c0_seq1	204	0	0	1	2	2	0	0	0.128607	0.253298	0.266857	0	1.66667	0	0.216254	Inf	0.0389892	0.999861	yes
comp131004_c0_seq1	207	0	0	1	2	2	0	0	0.126743	0.249627	0.26299	0	1.66667	0	0.21312	Inf	0.0389892	0.999861	yes
comp124145_c0_seq1	254	0	0	1	2	2	0	0	0.103291	0.203436	0.214326	0	1.66667	0	0.173684	Inf	0.0389892	0.999861	yes
comp128542_c0_seq1	243	0	0	1	2	2	0	0	0.107966	0.212645	0.224028	0	1.66667	0	0.181547	Inf	0.0389892	0.999861	yes
comp129800_c0_seq1	260	0	0	1	2	2	0	0	0.100907	0.198742	0.20938	0	1.66667	0	0.169676	Inf	0.0389892	0.999861	yes
comp137225_c0_seq1	209	0	0	1	2	2	0	0	0.12553	0.247238	0.260473	0	1.66667	0	0.211081	Inf	0.0389892	0.999861	yes
comp14718_c0_seq1	258	0	0	1	2	2	0	0	0.101689	0.200282	0.211003	0	1.66667	0	0.170992	Inf	0.0389892	0.999861	yes
comp94802_c0_seq1	202	0	0	1	2	2	0	0	0.12988	0.255806	0.269499	0	1.66667	0	0.218395	Inf	0.0389892	0.999861	yes
comp127007_c0_seq1	221	0	0	1	2	2	0	0	0.118714	0.233814	0.24633	0	1.66667	0	0.199619	Inf	0.0389892	0.999861	yes
comp124723_c0_seq1	219	0	0	1	2	2	0	0	0.119798	0.235949	0.248579	0	1.66667	0	0.201442	Inf	0.0389892	0.999861	yes
comp119492_c0_seq1	235	0	0	1	2	2	0	0	0.111642	0.219884	0.231655	0	1.66667	0	0.187727	Inf	0.0389892	0.999861	yes
comp133870_c0_seq1	225	0	0	1	2	2	0	0	0.116604	0.229657	0.24195	0	1.66667	0	0.19607	Inf	0.0389892	0.999861	yes
comp98634_c0_seq1	212	0	0	1	2	2	0	0	0.123754	0.24374	0.256787	0	1.66667	0	0.208094	Inf	0.0389892	0.999861	yes
comp106701_c0_seq1	249	0	0	1	2	2	0	0	0.105365	0.207521	0.21863	0	1.66667	0	0.177172	Inf	0.0389892	0.999861	yes
comp98352_c0_seq1	299	0	0	1	2	2	0	0	0.0877452	0.172819	0.18207	0	1.66667	0	0.147545	Inf	0.0389892	0.999861	yes
comp129361_c0_seq1	243	0	0	1	2	2	0	0	0.107966	0.212645	0.224028	0	1.66667	0	0.181547	Inf	0.0389892	0.999861	yes
comp121587_c0_seq1	249	0	0	1	2	2	0	0	0.105365	0.207521	0.21863	0	1.66667	0	0.177172	Inf	0.0389892	0.999861	yes
comp125675_c0_seq1	274	0	0	1	2	2	0	0	0.0957512	0.188587	0.198682	0	1.66667	0	0.161007	Inf	0.0389892	0.999861	yes
comp118183_c0_seq1	273	0	0	1	2	2	0	0	0.0961019	0.189278	0.19941	0	1.66667	0	0.161596	Inf	0.0389892	0.999861	yes
comp98853_c0_seq1	207	0	0	1	2	2	0	0	0.126743	0.249627	0.26299	0	1.66667	0	0.21312	Inf	0.0389892	0.999861	yes
comp89211_c0_seq1	207	0	0	1	2	2	0	0	0.126743	0.249627	0.26299	0	1.66667	0	0.21312	Inf	0.0389892	0.999861	yes
comp134777_c0_seq1	206	0	0	1	2	2	0	0	0.127358	0.250839	0.264266	0	1.66667	0	0.214154	Inf	0.0389892	0.999861	yes
comp132385_c0_seq1	247	0	0	1	2	2	0	0	0.106218	0.209202	0.2204	0	1.66667	0	0.178607	Inf	0.0389892	0.999861	yes
comp94473_c0_seq1	235	0	0	1	2	2	0	0	0.111642	0.219884	0.231655	0	1.66667	0	0.187727	Inf	0.0389892	0.999861	yes
comp12556_c0_seq1	264	0	0	1	2	2	0	0	0.0993781	0.19573	0.206208	0	1.66667	0	0.167105	Inf	0.0389892	0.999861	yes
comp130177_c0_seq1	249	0	0	1	2	2	0	0	0.105365	0.207521	0.21863	0	1.66667	0	0.177172	Inf	0.0389892	0.999861	yes
comp125601_c0_seq1	243	0	0	1	2	2	0	0	0.107966	0.212645	0.224028	0	1.66667	0	0.181547	Inf	0.0389892	0.999861	yes
comp2151_c0_seq1	202	0	0	1	2	2	0	0	0.12988	0.255806	0.269499	0	1.66667	0	0.218395	Inf	0.0389892	0.999861	yes
comp111540_c0_seq1	204	0	0	1	2	2	0	0	0.128607	0.253298	0.266857	0	1.66667	0	0.216254	Inf	0.0389892	0.999861	yes
comp133394_c0_seq1	224	0	0	1	2	2	0	0	0.117124	0.230682	0.243031	0	1.66667	0	0.196946	Inf	0.0389892	0.999861	yes
comp114304_c0_seq1	278	0	0	1	2	2	0	0	0.0943734	0.185873	0.195823	0	1.66667	0	0.15869	Inf	0.0389892	0.999861	yes
comp108355_c0_seq1	269	0	0	1	2	2	0	0	0.0975309	0.192092	0.202375	0	1.66667	0	0.163999	Inf	0.0389892	0.999861	yes
comp112778_c0_seq1	228	0	0	1	2	2	0	0	0.115069	0.226635	0.238767	0	1.66667	0	0.19349	Inf	0.0389892	0.999861	yes
comp125914_c0_seq1	274	0	0	1	2	2	0	0	0.0957512	0.188587	0.198682	0	1.66667	0	0.161007	Inf	0.0389892	0.999861	yes
comp107188_c0_seq1	217	0	0	2	1	2	0	0	0.241805	0.119062	0.25087	0	1.66667	0	0.203912	Inf	0.0408106	0.999861	yes
comp35688_c0_seq1	302	0	0	2	1	2	0	0	0.173747	0.085551	0.180261	0	1.66667	0	0.14652	Inf	0.0408106	0.999861	yes
comp127211_c0_seq1	212	0	0	2	1	2	0	0	0.247508	0.12187	0.256787	0	1.66667	0	0.208722	Inf	0.0408106	0.999861	yes
comp124296_c0_seq1	216	0	0	2	1	2	0	0	0.242924	0.119613	0.252032	0	1.66667	0	0.204856	Inf	0.0408106	0.999861	yes
comp118564_c0_seq1	224	0	0	2	1	2	0	0	0.234248	0.115341	0.243031	0	1.66667	0	0.19754	Inf	0.0408106	0.999861	yes
comp110318_c0_seq1	207	0	0	2	1	2	0	0	0.253486	0.124814	0.26299	0	1.66667	0	0.213763	Inf	0.0408106	0.999861	yes
comp109927_c0_seq1	280	0	0	2	1	2	0	0	0.187399	0.0922729	0.194424	0	1.66667	0	0.158032	Inf	0.0408106	0.999861	yes
comp135375_c0_seq1	212	0	0	2	1	2	0	0	0.247508	0.12187	0.256787	0	1.66667	0	0.208722	Inf	0.0408106	0.999861	yes
comp80949_c0_seq1	205	0	0	2	1	2	0	0	0.255959	0.126031	0.265555	0	1.66667	0	0.215849	Inf	0.0408106	0.999861	yes
comp131831_c0_seq1	251	0	0	2	1	2	0	0	0.20905	0.102934	0.216888	0	1.66667	0	0.176291	Inf	0.0408106	0.999861	yes
comp26089_c0_seq1	271	0	0	2	1	2	0	0	0.193622	0.0953373	0.200881	0	1.66667	0	0.16328	Inf	0.0408106	0.999861	yes
comp112972_c0_seq1	220	0	0	2	1	2	0	0	0.238507	0.117438	0.247449	0	1.66667	0	0.201132	Inf	0.0408106	0.999861	yes
comp110698_c0_seq1	239	0	0	2	1	2	0	0	0.219547	0.108102	0.227778	0	1.66667	0	0.185142	Inf	0.0408106	0.999861	yes
comp125293_c0_seq1	231	0	0	2	1	2	0	0	0.22715	0.111846	0.235666	0	1.66667	0	0.191554	Inf	0.0408106	0.999861	yes
comp130971_c0_seq1	205	0	0	2	1	2	0	0	0.255959	0.126031	0.265555	0	1.66667	0	0.215849	Inf	0.0408106	0.999861	yes
comp95747_c0_seq1	231	0	0	2	1	2	0	0	0.22715	0.111846	0.235666	0	1.66667	0	0.191554	Inf	0.0408106	0.999861	yes
comp86730_c0_seq1	265	0	0	2	1	2	0	0	0.198006	0.0974959	0.20543	0	1.66667	0	0.166977	Inf	0.0408106	0.999861	yes
comp136002_c0_seq1	264	0	0	2	1	2	0	0	0.198756	0.0978652	0.206208	0	1.66667	0	0.16761	Inf	0.0408106	0.999861	yes
comp128953_c0_seq1	298	0	0	2	1	2	0	0	0.176079	0.0866994	0.182681	0	1.66667	0	0.148486	Inf	0.0408106	0.999861	yes
comp111410_c0_seq1	201	0	0	2	1	2	0	0	0.261053	0.128539	0.27084	0	1.66667	0	0.220144	Inf	0.0408106	0.999861	yes
comp131273_c0_seq1	269	0	0	2	1	2	0	0	0.195062	0.0960461	0.202375	0	1.66667	0	0.164494	Inf	0.0408106	0.999861	yes
comp113540_c0_seq1	224	0	0	2	1	2	0	0	0.234248	0.115341	0.243031	0	1.66667	0	0.19754	Inf	0.0408106	0.999861	yes
comp76373_c0_seq1	236	0	0	2	1	2	0	0	0.222337	0.109476	0.230673	0	1.66667	0	0.187496	Inf	0.0408106	0.999861	yes
comp130557_c0_seq1	248	0	0	2	1	2	0	0	0.211579	0.104179	0.219511	0	1.66667	0	0.178423	Inf	0.0408106	0.999861	yes
comp113197_c0_seq1	244	0	0	2	1	2	0	0	0.215048	0.105887	0.22311	0	1.66667	0	0.181348	Inf	0.0408106	0.999861	yes
comp105354_c0_seq1	261	0	0	2	1	2	0	0	0.201041	0.0989901	0.208578	0	1.66667	0	0.169536	Inf	0.0408106	0.999861	yes
comp129689_c0_seq1	270	0	0	2	1	2	0	0	0.194339	0.0956904	0.201625	0	1.66667	0	0.163885	Inf	0.0408106	0.999861	yes
comp111137_c0_seq1	213	0	0	2	1	2	0	0	0.246346	0.121298	0.255581	0	1.66667	0	0.207742	Inf	0.0408106	0.999861	yes
comp13536_c0_seq1	270	0	0	2	1	2	0	0	0.194339	0.0956904	0.201625	0	1.66667	0	0.163885	Inf	0.0408106	0.999861	yes
comp128653_c0_seq1	311	0	0	2	1	2	0	0	0.168719	0.0830753	0.175045	0	1.66667	0	0.14228	Inf	0.0408106	0.999861	yes
comp107987_c0_seq1	222	0	0	2	1	2	0	0	0.236359	0.11638	0.24522	0	1.66667	0	0.19932	Inf	0.0408106	0.999861	yes
comp134258_c0_seq1	341	0	0	2	1	2	0	0	0.153876	0.0757666	0.159645	0	1.66667	0	0.129762	Inf	0.0408106	0.999861	yes
comp122264_c0_seq1	228	0	0	2	1	2	0	0	0.230139	0.113318	0.238767	0	1.66667	0	0.194074	Inf	0.0408106	0.999861	yes
comp123593_c0_seq1	265	0	0	2	1	2	0	0	0.198006	0.0974959	0.20543	0	1.66667	0	0.166977	Inf	0.0408106	0.999861	yes
comp66771_c0_seq1	214	0	0	2	1	2	0	0	0.245195	0.120731	0.254387	0	1.66667	0	0.206771	Inf	0.0408106	0.999861	yes
comp78264_c0_seq1	225	0	0	2	1	2	0	0	0.233207	0.114828	0.24195	0	1.66667	0	0.196662	Inf	0.0408106	0.999861	yes
comp127484_c0_seq1	330	0	0	2	1	2	0	0	0.159005	0.0782921	0.164966	0	1.66667	0	0.134088	Inf	0.0408106	0.999861	yes
comp108305_c0_seq1	209	0	0	2	1	2	0	0	0.25106	0.123619	0.260473	0	1.66667	0	0.211718	Inf	0.0408106	0.999861	yes
comp135824_c0_seq1	212	0	0	2	1	2	0	0	0.247508	0.12187	0.256787	0	1.66667	0	0.208722	Inf	0.0408106	0.999861	yes
comp131093_c0_seq1	317	0	0	2	1	2	0	0	0.165526	0.0815029	0.171731	0	1.66667	0	0.139587	Inf	0.0408106	0.999861	yes
comp134089_c0_seq1	202	0	0	2	1	2	0	0	0.259761	0.127903	0.269499	0	1.66667	0	0.219054	Inf	0.0408106	0.999861	yes
comp662_c0_seq1	211	0	0	2	1	2	0	0	0.248681	0.122447	0.258004	0	1.66667	0	0.209711	Inf	0.0408106	0.999861	yes
comp113723_c0_seq1	220	0	0	2	1	2	0	0	0.238507	0.117438	0.247449	0	1.66667	0	0.201132	Inf	0.0408106	0.999861	yes
comp108788_c0_seq1	227	0	0	2	1	2	0	0	0.231153	0.113817	0.239819	0	1.66667	0	0.194929	Inf	0.0408106	0.999861	yes
comp133735_c0_seq1	271	0	0	2	1	2	0	0	0.193622	0.0953373	0.200881	0	1.66667	0	0.16328	Inf	0.0408106	0.999861	yes
comp94842_c0_seq1	211	0	0	2	1	2	0	0	0.248681	0.122447	0.258004	0	1.66667	0	0.209711	Inf	0.0408106	0.999861	yes
comp119317_c0_seq1	218	0	0	2	1	2	0	0	0.240696	0.118516	0.249719	0	1.66667	0	0.202977	Inf	0.0408106	0.999861	yes
comp114490_c0_seq1	258	0	0	2	1	2	0	0	0.203378	0.100141	0.211003	0	1.66667	0	0.171508	Inf	0.0408106	0.999861	yes
comp130500_c0_seq1	203	0	0	2	1	2	0	0	0.258481	0.127273	0.268172	0	1.66667	0	0.217975	Inf	0.0408106	0.999861	yes
comp106817_c0_seq1	450	4	4	2	2	1	0.225009	0.234878	0.116604	0.114828	0.0604876	4	1.66667	0.229944	0.0973066	-1.24067	0.014117	0.999861	yes
comp43985_c1_seq1	300	4	4	2	2	1	0.337514	0.352317	0.174905	0.172243	0.0907314	4	1.66667	0.344915	0.14596	-1.24067	0.014117	0.999861	yes
comp114869_c0_seq1	398	4	4	2	2	1	0.254408	0.265565	0.131838	0.129831	0.0683905	4	1.66667	0.259987	0.11002	-1.24067	0.014117	0.999861	yes
comp16557_c0_seq1	244	4	4	2	1	2	0.414976	0.433176	0.215048	0.105887	0.22311	4	1.66667	0.424076	0.181348	-1.22556	0.0189562	0.999861	yes
comp95388_c0_seq1	451	4	4	2	1	2	0.22451	0.234357	0.116345	0.0572869	0.120707	4	1.66667	0.229434	0.098113	-1.22556	0.0189562	0.999861	yes
comp62630_c0_seq1	391	5	4	2	2	1	0.323703	0.27032	0.134199	0.132156	0.0696149	4.5	1.66667	0.297011	0.11199	-1.40715	0.0256374	0.999861	yes
comp89105_c0_seq1	447	5	4	1	1	3	0.283149	0.236454	0.0586931	0.0577996	0.182681	4.5	1.66667	0.259802	0.0997245	-1.38139	0.0461681	0.999861	yes
comp22578_c0_seq1	338	5	5	2	2	1	0.374461	0.390884	0.155242	0.152878	0.0805308	5	1.66667	0.382672	0.12955	-1.5626	0.00533971	0.999861	yes
comp118417_c0_seq1	298	5	5	1	2	2	0.424724	0.443352	0.0880397	0.173399	0.182681	5	1.66667	0.434038	0.14804	-1.55184	0.00693205	0.999861	yes
comp88500_c0_seq1	423	5	5	2	1	2	0.299215	0.312338	0.124046	0.061079	0.128697	5	1.66667	0.305776	0.104607	-1.54749	0.00755752	0.999861	yes
comp81507_c0_seq1	482	6	5	2	2	1	0.315106	0.274105	0.108862	0.107205	0.0564718	5.5	1.66667	0.294606	0.0908464	-1.69729	0.0107979	0.999861	yes
comp25802_c0_seq2	318	6	5	1	1	3	0.477614	0.415468	0.0825026	0.0812466	0.256787	5.5	1.66667	0.446541	0.140179	-1.67153	0.0213123	0.999861	yes
comp82292_c0_seq1	413	6	5	2	3	0	0.367751	0.3199	0.12705	0.187674	0	5.5	1.66667	0.343826	0.104908	-1.71255	0.0362605	0.999861	yes
comp71922_c0_seq1	645	5	6	3	2	0	0.196229	0.245802	0.122027	0.0801129	0	5.5	1.66667	0.221016	0.06738	-1.71376	0.038703	0.999861	yes
comp48678_c4_seq59	236	5	6	0	3	2	0.536304	0.671791	0	0.328429	0.230673	5.5	1.66667	0.604047	0.186367	-1.69651	0.038892	0.999861	yes
comp17742_c0_seq1	367	6	5	3	0	2	0.413846	0.359997	0.214462	0	0.148335	5.5	1.66667	0.386921	0.120932	-1.67784	0.0390424	0.999861	yes
comp15524_c0_seq1	367	5	6	3	0	2	0.344871	0.431996	0.214462	0	0.148335	5.5	1.66667	0.388434	0.120932	-1.68347	0.0401816	0.999861	yes
comp72328_c0_seq1	317	5	6	2	1	2	0.399267	0.500134	0.165526	0.0815029	0.171731	5.5	1.66667	0.449701	0.139587	-1.6878	0.0478027	0.999861	yes
comp84836_c0_seq1	487	6	6	3	1	1	0.311871	0.325549	0.161617	0.0530522	0.055892	6	1.66667	0.31871	0.0901871	-1.82125	0.0205385	0.999861	yes
comp17413_c0_seq1	541	6	6	3	2	0	0.280742	0.293055	0.145485	0.0955135	0	6	1.66667	0.286898	0.0803329	-1.83648	0.0377848	0.999861	yes
comp88867_c0_seq1	469	7	5	3	2	0	0.377814	0.281703	0.16782	0.110177	0	6	1.66667	0.329759	0.0926654	-1.83131	0.0479805	0.999861	yes
comp27547_c0_seq2	441	6	7	0	2	3	0.344402	0.419425	0	0.117172	0.185166	6.5	1.66667	0.381913	0.100779	-1.92205	0.0235665	0.999861	yes
comp83278_c0_seq1	577	6	7	4	1	0	0.263226	0.320566	0.181877	0.0447771	0	6.5	1.66667	0.291896	0.0755515	-1.94992	0.0433379	0.999861	yes
comp58843_c0_seq1	356	7	6	4	1	0	0.497738	0.445344	0.294784	0.0725742	0	6.5	1.66667	0.471541	0.122453	-1.94516	0.049847	0.999861	yes
comp89355_c0_seq1	470	8	7	2	2	1	0.430869	0.393545	0.111642	0.109942	0.0579137	7.5	1.66667	0.412207	0.0931659	-2.1455	0.00233861	0.999861	yes
comp58180_c0_seq1	342	7	8	3	2	0	0.518114	0.6181	0.230139	0.15109	0	7.5	1.66667	0.568107	0.127076	-2.16047	0.0135246	0.999861	yes
comp79884_c0_seq1	790	8	8	2	3	0	0.25634	0.267582	0.0664198	0.0981129	0	8	1.66667	0.261961	0.0548442	-2.25594	0.0161729	0.999861	yes
comp56708_c0_seq1	458	8	8	0	1	4	0.442158	0.46155	0	0.0564114	0.237724	8	1.66667	0.451854	0.0980452	-2.20434	0.0366612	0.999861	yes
comp67819_c0_seq1	522	7	9	3	2	0	0.339454	0.455582	0.150781	0.0989901	0	8	1.66667	0.397518	0.0832569	-2.25538	0.0443146	0.999861	yes
comp59929_c0_seq1	510	7	9	2	3	0	0.347441	0.466302	0.102886	0.151979	0	8	1.66667	0.406871	0.0849548	-2.2598	0.0446884	0.999861	yes
comp55087_c0_seq1	252	9	8	2	0	3	0.904055	0.83885	0.208221	0	0.324041	8.5	1.66667	0.871453	0.177421	-2.29625	0.0117583	0.999861	yes
comp77619_c0_seq1	480	10	8	1	1	3	0.527366	0.440396	0.054658	0.0538258	0.170121	9	1.66667	0.483881	0.0928684	-2.38139	0.0124785	0.999861	yes
comp60142_c0_seq1	503	10	9	4	1	0	0.503252	0.472791	0.208635	0.0513646	0	9.5	1.66667	0.488021	0.0866665	-2.4934	0.0190627	0.999861	yes
comp60096_c0_seq1	454	11	8	2	3	0	0.613324	0.465617	0.115576	0.170725	0	9.5	1.66667	0.53947	0.0954338	-2.49897	0.040821	0.999861	yes
comp128785_c0_seq1	282	0	0	2	2	2	0	0	0.18607	0.183237	0.193046	0	2	0	0.187451	Inf	0.000241656	0.232247	yes
comp100448_c0_seq1	294	0	0	2	2	2	0	0	0.178475	0.175758	0.185166	0	2	0	0.1798	Inf	0.000241656	0.232247	yes
comp117223_c0_seq1	328	0	0	2	2	2	0	0	0.159974	0.157539	0.165972	0	2	0	0.161162	Inf	0.000241656	0.232247	yes
comp129973_c0_seq1	220	0	0	2	2	2	0	0	0.238507	0.234876	0.247449	0	2	0	0.240278	Inf	0.000241656	0.232247	yes
comp12895_c0_seq1	366	0	0	2	2	2	0	0	0.143365	0.141183	0.14874	0	2	0	0.144429	Inf	0.000241656	0.232247	yes
comp87533_c0_seq1	265	0	0	2	2	2	0	0	0.198006	0.194992	0.20543	0	2	0	0.199476	Inf	0.000241656	0.232247	yes
comp122012_c0_seq1	248	0	0	2	2	2	0	0	0.211579	0.208358	0.219511	0	2	0	0.21315	Inf	0.000241656	0.232247	yes
comp128687_c0_seq1	303	0	0	2	2	2	0	0	0.173174	0.170537	0.179666	0	2	0	0.174459	Inf	0.000241656	0.232247	yes
comp83921_c0_seq1	255	0	0	2	2	2	0	0	0.205771	0.202638	0.213486	0	2	0	0.207298	Inf	0.000241656	0.232247	yes
comp108220_c0_seq1	306	0	0	2	2	2	0	0	0.171476	0.168865	0.177905	0	2	0	0.172749	Inf	0.000241656	0.232247	yes
comp118322_c0_seq1	251	0	0	2	2	2	0	0	0.20905	0.205868	0.216888	0	2	0	0.210602	Inf	0.000241656	0.232247	yes
comp93071_c0_seq1	225	0	0	2	2	2	0	0	0.233207	0.229657	0.24195	0	2	0	0.234938	Inf	0.000241656	0.232247	yes
comp124099_c0_seq1	262	0	0	2	2	2	0	0	0.200273	0.197224	0.207782	0	2	0	0.20176	Inf	0.000241656	0.232247	yes
comp132523_c0_seq1	289	0	0	2	2	2	0	0	0.181563	0.178799	0.18837	0	2	0	0.18291	Inf	0.000241656	0.232247	yes
comp130685_c0_seq1	292	0	0	2	2	2	0	0	0.179697	0.176962	0.186434	0	2	0	0.181031	Inf	0.000241656	0.232247	yes
comp92915_c0_seq1	208	0	0	2	2	2	0	0	0.252267	0.248427	0.261725	0	2	0	0.25414	Inf	0.000241656	0.232247	yes
comp131298_c0_seq1	262	0	0	2	2	2	0	0	0.200273	0.197224	0.207782	0	2	0	0.20176	Inf	0.000241656	0.232247	yes
comp115891_c0_seq1	228	0	0	2	2	2	0	0	0.230139	0.226635	0.238767	0	2	0	0.231847	Inf	0.000241656	0.232247	yes
comp119493_c0_seq1	257	0	0	2	2	2	0	0	0.20417	0.201062	0.211824	0	2	0	0.205685	Inf	0.000241656	0.232247	yes
comp104404_c0_seq1	237	0	0	2	2	2	0	0	0.221399	0.218029	0.2297	0	2	0	0.223043	Inf	0.000241656	0.232247	yes
comp131972_c0_seq1	270	0	0	2	2	2	0	0	0.194339	0.191381	0.201625	0	2	0	0.195782	Inf	0.000241656	0.232247	yes
comp116025_c0_seq1	255	0	0	2	2	2	0	0	0.205771	0.202638	0.213486	0	2	0	0.207298	Inf	0.000241656	0.232247	yes
comp112484_c0_seq1	262	0	0	2	2	2	0	0	0.200273	0.197224	0.207782	0	2	0	0.20176	Inf	0.000241656	0.232247	yes
comp108527_c0_seq1	236	0	0	2	2	2	0	0	0.222337	0.218953	0.230673	0	2	0	0.223988	Inf	0.000241656	0.232247	yes
comp119065_c0_seq1	230	0	0	2	2	2	0	0	0.228138	0.224664	0.236691	0	2	0	0.229831	Inf	0.000241656	0.232247	yes
comp131399_c0_seq1	220	0	0	2	2	2	0	0	0.238507	0.234876	0.247449	0	2	0	0.240278	Inf	0.000241656	0.232247	yes
comp105125_c0_seq1	203	0	0	2	2	2	0	0	0.258481	0.254546	0.268172	0	2	0	0.2604	Inf	0.000241656	0.232247	yes
comp99542_c0_seq1	206	0	0	2	2	2	0	0	0.254717	0.250839	0.264266	0	2	0	0.256607	Inf	0.000241656	0.232247	yes
comp115102_c0_seq1	298	0	0	2	2	2	0	0	0.176079	0.173399	0.182681	0	2	0	0.177386	Inf	0.000241656	0.232247	yes
comp118149_c0_seq1	301	0	0	2	2	2	0	0	0.174324	0.17167	0.18086	0	2	0	0.175618	Inf	0.000241656	0.232247	yes
comp113071_c0_seq1	266	0	0	2	2	2	0	0	0.197262	0.194259	0.204657	0	2	0	0.198726	Inf	0.000241656	0.232247	yes
comp13808_c0_seq1	265	0	0	2	2	2	0	0	0.198006	0.194992	0.20543	0	2	0	0.199476	Inf	0.000241656	0.232247	yes
comp116103_c0_seq1	211	0	0	2	2	2	0	0	0.248681	0.244895	0.258004	0	2	0	0.250527	Inf	0.000241656	0.232247	yes
comp104342_c0_seq1	307	0	0	2	2	2	0	0	0.170917	0.168315	0.177325	0	2	0	0.172186	Inf	0.000241656	0.232247	yes
comp130159_c0_seq1	295	0	0	2	2	2	0	0	0.17787	0.175162	0.184538	0	2	0	0.17919	Inf	0.000241656	0.232247	yes
comp131031_c0_seq1	202	0	0	2	2	2	0	0	0.259761	0.255806	0.269499	0	2	0	0.261689	Inf	0.000241656	0.232247	yes
comp102072_c0_seq1	252	0	0	2	2	2	0	0	0.208221	0.205051	0.216027	0	2	0	0.209766	Inf	0.000241656	0.232247	yes
comp98682_c0_seq1	278	0	0	2	2	2	0	0	0.188747	0.185873	0.195823	0	2	0	0.190148	Inf	0.000241656	0.232247	yes
comp117343_c0_seq1	256	0	0	2	2	2	0	0	0.204967	0.201847	0.212652	0	2	0	0.206489	Inf	0.000241656	0.232247	yes
comp12484_c0_seq1	203	0	0	2	2	2	0	0	0.258481	0.254546	0.268172	0	2	0	0.2604	Inf	0.000241656	0.232247	yes
comp131922_c0_seq1	292	0	0	2	2	2	0	0	0.179697	0.176962	0.186434	0	2	0	0.181031	Inf	0.000241656	0.232247	yes
comp110988_c0_seq1	235	0	0	2	2	2	0	0	0.223284	0.219884	0.231655	0	2	0	0.224941	Inf	0.000241656	0.232247	yes
comp107423_c0_seq1	231	0	0	2	2	2	0	0	0.22715	0.223692	0.235666	0	2	0	0.228836	Inf	0.000241656	0.232247	yes
comp135343_c0_seq1	352	0	0	2	2	2	0	0	0.149067	0.146798	0.154656	0	2	0	0.150174	Inf	0.000241656	0.232247	yes
comp81669_c0_seq1	296	0	0	2	2	2	0	0	0.177269	0.17457	0.183915	0	2	0	0.178585	Inf	0.000241656	0.232247	yes
comp98367_c0_seq1	236	0	0	2	2	2	0	0	0.222337	0.218953	0.230673	0	2	0	0.223988	Inf	0.000241656	0.232247	yes
comp130509_c0_seq1	293	0	0	2	2	2	0	0	0.179084	0.176358	0.185798	0	2	0	0.180413	Inf	0.000241656	0.232247	yes
comp120062_c0_seq1	288	0	0	2	2	2	0	0	0.182193	0.179419	0.189024	0	2	0	0.183545	Inf	0.000241656	0.232247	yes
comp115285_c0_seq1	223	0	0	2	2	2	0	0	0.235299	0.231717	0.24412	0	2	0	0.237045	Inf	0.000241656	0.232247	yes
comp130120_c0_seq1	201	0	0	2	2	2	0	0	0.261053	0.257079	0.27084	0	2	0	0.262991	Inf	0.000241656	0.232247	yes
comp114950_c0_seq1	246	0	0	2	2	2	0	0	0.213299	0.210052	0.221296	0	2	0	0.214883	Inf	0.000241656	0.232247	yes
comp129608_c0_seq1	292	0	0	2	2	2	0	0	0.179697	0.176962	0.186434	0	2	0	0.181031	Inf	0.000241656	0.232247	yes
comp109049_c0_seq1	270	0	0	2	2	2	0	0	0.194339	0.191381	0.201625	0	2	0	0.195782	Inf	0.000241656	0.232247	yes
comp119926_c0_seq1	214	0	0	2	2	2	0	0	0.245195	0.241462	0.254387	0	2	0	0.247014	Inf	0.000241656	0.232247	yes
comp1618_c0_seq1	294	0	0	2	2	2	0	0	0.178475	0.175758	0.185166	0	2	0	0.1798	Inf	0.000241656	0.232247	yes
comp93768_c0_seq1	221	0	0	2	2	2	0	0	0.237428	0.233814	0.24633	0	2	0	0.23919	Inf	0.000241656	0.232247	yes
comp102382_c0_seq1	212	0	0	2	2	2	0	0	0.247508	0.24374	0.256787	0	2	0	0.249345	Inf	0.000241656	0.232247	yes
comp118458_c0_seq1	236	0	0	2	2	2	0	0	0.222337	0.218953	0.230673	0	2	0	0.223988	Inf	0.000241656	0.232247	yes
comp112420_c0_seq1	265	0	0	2	2	2	0	0	0.198006	0.194992	0.20543	0	2	0	0.199476	Inf	0.000241656	0.232247	yes
comp94671_c0_seq1	225	0	0	2	2	2	0	0	0.233207	0.229657	0.24195	0	2	0	0.234938	Inf	0.000241656	0.232247	yes
comp121379_c0_seq1	202	0	0	2	2	2	0	0	0.259761	0.255806	0.269499	0	2	0	0.261689	Inf	0.000241656	0.232247	yes
comp114260_c0_seq1	210	0	0	2	2	2	0	0	0.249865	0.246061	0.259233	0	2	0	0.25172	Inf	0.000241656	0.232247	yes
comp73178_c0_seq1	349	0	0	2	2	2	0	0	0.150349	0.14806	0.155985	0	2	0	0.151464	Inf	0.000241656	0.232247	yes
comp130604_c0_seq1	234	0	0	2	2	2	0	0	0.224238	0.220824	0.232645	0	2	0	0.225902	Inf	0.000241656	0.232247	yes
comp121260_c0_seq1	249	0	0	2	2	2	0	0	0.210729	0.207521	0.21863	0	2	0	0.212294	Inf	0.000241656	0.232247	yes
comp88325_c0_seq1	237	1	1	2	2	2	0.106808	0.111493	0.221399	0.218029	0.2297	1	2	0.10915	0.223043	1.031	0.000110291	0.232247	yes
comp63740_c0_seq1	262	1	1	2	2	2	0.0966166	0.100854	0.200273	0.197224	0.207782	1	2	0.0987353	0.20176	1.031	0.000110291	0.232247	yes
comp115660_c0_seq1	356	1	1	2	2	2	0.0711055	0.074224	0.147392	0.145148	0.152918	1	2	0.0726648	0.148486	1.031	0.000110291	0.232247	yes
comp85063_c0_seq1	286	1	1	2	2	2	0.0885089	0.0923908	0.183467	0.180674	0.190346	1	2	0.0904498	0.184829	1.031	0.000110291	0.232247	yes
comp134506_c0_seq1	294	1	1	2	2	2	0.0861005	0.0898767	0.178475	0.175758	0.185166	1	2	0.0879886	0.1798	1.031	0.000110291	0.232247	yes
comp103918_c0_seq1	251	1	1	2	2	2	0.100851	0.105274	0.20905	0.205868	0.216888	1	2	0.103062	0.210602	1.031	0.000110291	0.232247	yes
comp126121_c0_seq1	227	1	1	2	2	2	0.111513	0.116404	0.231153	0.227634	0.239819	1	2	0.113959	0.232868	1.031	0.000110291	0.232247	yes
comp77396_c0_seq1	416	1	1	2	2	2	0.0608499	0.0635187	0.126134	0.124213	0.130863	1	2	0.0621843	0.12707	1.031	0.000110291	0.232247	yes
comp15187_c0_seq1	351	1	1	2	2	2	0.0721184	0.0752814	0.149492	0.147216	0.155096	1	2	0.0736999	0.150601	1.031	0.000110291	0.232247	yes
comp88930_c0_seq1	413	1	1	2	2	2	0.0612919	0.0639801	0.12705	0.125116	0.131813	1	2	0.062636	0.127993	1.031	0.000110291	0.232247	yes
comp96366_c0_seq1	538	5	4	3	2	1	0.235256	0.196459	0.146296	0.0960461	0.0505937	4.5	2	0.215858	0.0976454	-1.14446	0.0394598	0.999861	yes
comp11334_c0_seq1	444	5	4	1	3	2	0.285063	0.238052	0.0590897	0.17457	0.12261	4.5	2	0.261557	0.118757	-1.13912	0.0395681	0.999861	yes
comp15798_c0_seq1	468	5	4	2	1	3	0.270444	0.225844	0.112119	0.055206	0.174483	4.5	2	0.248144	0.113936	-1.12295	0.0471874	0.999861	yes
comp62192_c0_seq1	262	5	4	2	1	3	0.483083	0.403416	0.200273	0.0986122	0.311673	4.5	2	0.44325	0.203519	-1.12295	0.0471874	0.999861	yes
comp66070_c0_seq1	432	5	5	3	2	1	0.292981	0.305831	0.182193	0.119613	0.0630079	5	2	0.299406	0.121605	-1.2999	0.0319286	0.999861	yes
comp44811_c2_seq19	919	5	5	1	2	3	0.137723	0.143764	0.0285482	0.0562272	0.0888556	5	2	0.140744	0.057877	-1.28201	0.0381668	0.999861	yes
comp73020_c0_seq1	708	5	6	1	3	2	0.178768	0.22393	0.0370562	0.109476	0.076891	5.5	2	0.201349	0.0744745	-1.43488	0.0358398	0.999861	yes
comp5315_c0_seq1	316	6	6	2	1	3	0.480637	0.501717	0.166049	0.0817608	0.258412	6	2	0.491177	0.168741	-1.54143	0.0206172	0.999861	yes
comp76291_c0_seq1	475	6	7	2	1	3	0.31975	0.389403	0.110467	0.0543924	0.171912	6.5	2	0.354576	0.112257	-1.65929	0.0212794	0.999861	yes
comp83622_c0_seq1	497	6	7	1	1	4	0.305596	0.372166	0.0527884	0.0519847	0.21907	6.5	2	0.338881	0.107948	-1.65045	0.0389872	0.999861	yes
comp53907_c0_seq1	493	7	7	3	2	1	0.359422	0.375185	0.15965	0.104813	0.0552118	7	2	0.367303	0.106558	-1.78533	0.00956799	0.999861	yes
comp52226_c0_seq1	203	7	7	3	1	2	0.872881	0.911164	0.387721	0.127273	0.268172	7	2	0.892023	0.261055	-1.77272	0.0103906	0.999861	yes
comp88070_c0_seq1	610	8	6	4	2	0	0.331981	0.259906	0.172038	0.0847095	0	7	2	0.295943	0.0855826	-1.78993	0.0416317	0.999861	yes
comp56696_c0_seq1	395	7	7	4	2	0	0.448595	0.468269	0.265679	0.130817	0	7	2	0.458432	0.132165	-1.79436	0.0490064	0.999861	yes
comp77646_c0_seq1	351	7	8	2	3	1	0.504829	0.602251	0.149492	0.220824	0.0775482	7.5	2	0.55354	0.149288	-1.89059	0.0159174	0.999861	yes
comp45555_c0_seq16	342	7	8	0	4	2	0.518114	0.6181	0	0.30218	0.159178	7.5	2	0.568107	0.153786	-1.88524	0.0276174	0.999861	yes
comp64918_c0_seq1	557	8	8	4	1	1	0.36357	0.379515	0.188408	0.0463849	0.0488679	8	2	0.371543	0.0945536	-1.97432	0.0248624	0.999861	yes
comp7364_c0_seq1	593	9	8	1	2	3	0.384185	0.356476	0.0442425	0.087138	0.137704	8.5	2	0.370331	0.0896947	-2.04572	0.00350419	0.999861	yes
comp100334_c0_seq1	235	0	0	2	3	2	0	0	0.223284	0.329826	0.231655	0	2.33333	0	0.261588	Inf	0.0166711	0.999861	yes
comp73398_c0_seq1	230	0	0	2	3	2	0	0	0.228138	0.336997	0.236691	0	2.33333	0	0.267275	Inf	0.0166711	0.999861	yes
comp91180_c0_seq1	225	0	0	2	3	2	0	0	0.233207	0.344485	0.24195	0	2.33333	0	0.273214	Inf	0.0166711	0.999861	yes
comp125027_c0_seq1	267	0	0	2	3	2	0	0	0.196523	0.290297	0.203891	0	2.33333	0	0.230237	Inf	0.0166711	0.999861	yes
comp19039_c0_seq1	203	0	0	2	3	2	0	0	0.258481	0.381819	0.268172	0	2.33333	0	0.302824	Inf	0.0166711	0.999861	yes
comp88792_c0_seq1	276	0	0	2	3	2	0	0	0.190115	0.280831	0.197242	0	2.33333	0	0.222729	Inf	0.0166711	0.999861	yes
comp135580_c0_seq1	224	0	0	2	3	2	0	0	0.234248	0.346023	0.243031	0	2.33333	0	0.274434	Inf	0.0166711	0.999861	yes
comp96389_c0_seq1	250	0	0	2	3	2	0	0	0.209887	0.310037	0.217755	0	2.33333	0	0.245893	Inf	0.0166711	0.999861	yes
comp87970_c0_seq1	223	0	0	2	3	2	0	0	0.235299	0.347575	0.24412	0	2.33333	0	0.275665	Inf	0.0166711	0.999861	yes
comp134612_c0_seq1	220	0	0	2	3	2	0	0	0.238507	0.352315	0.247449	0	2.33333	0	0.279424	Inf	0.0166711	0.999861	yes
comp116225_c0_seq1	261	0	0	2	3	2	0	0	0.201041	0.29697	0.208578	0	2.33333	0	0.23553	Inf	0.0166711	0.999861	yes
comp72364_c0_seq1	216	0	0	2	3	2	0	0	0.242924	0.358839	0.252032	0	2.33333	0	0.284598	Inf	0.0166711	0.999861	yes
comp98920_c0_seq1	298	0	0	2	3	2	0	0	0.176079	0.260098	0.182681	0	2.33333	0	0.206286	Inf	0.0166711	0.999861	yes
comp100056_c0_seq1	300	0	0	2	3	2	0	0	0.174905	0.258364	0.181463	0	2.33333	0	0.204911	Inf	0.0166711	0.999861	yes
comp128659_c0_seq1	217	0	0	2	3	2	0	0	0.241805	0.357185	0.25087	0	2.33333	0	0.283287	Inf	0.0166711	0.999861	yes
comp120933_c0_seq1	276	0	0	2	3	2	0	0	0.190115	0.280831	0.197242	0	2.33333	0	0.222729	Inf	0.0166711	0.999861	yes
comp95045_c0_seq1	201	0	0	3	2	2	0	0	0.391579	0.257079	0.27084	0	2.33333	0	0.306499	Inf	0.0188829	0.999861	yes
comp13254_c1_seq1	324	0	0	3	2	2	0	0	0.242924	0.159484	0.168021	0	2.33333	0	0.190143	Inf	0.0188829	0.999861	yes
comp116488_c0_seq1	242	0	0	3	2	2	0	0	0.325237	0.213524	0.224954	0	2.33333	0	0.254572	Inf	0.0188829	0.999861	yes
comp97924_c0_seq1	435	0	0	3	2	2	0	0	0.180937	0.118788	0.125147	0	2.33333	0	0.141624	Inf	0.0188829	0.999861	yes
comp97520_c0_seq1	344	0	0	3	2	2	0	0	0.228801	0.150212	0.158252	0	2.33333	0	0.179088	Inf	0.0188829	0.999861	yes
comp121645_c0_seq1	236	0	0	3	2	2	0	0	0.333506	0.218953	0.230673	0	2.33333	0	0.261044	Inf	0.0188829	0.999861	yes
comp16656_c0_seq1	216	0	0	3	2	2	0	0	0.364386	0.239226	0.252032	0	2.33333	0	0.285215	Inf	0.0188829	0.999861	yes
comp94577_c0_seq1	236	0	0	3	2	2	0	0	0.333506	0.218953	0.230673	0	2.33333	0	0.261044	Inf	0.0188829	0.999861	yes
comp104475_c0_seq1	236	0	0	3	2	2	0	0	0.333506	0.218953	0.230673	0	2.33333	0	0.261044	Inf	0.0188829	0.999861	yes
comp118132_c0_seq1	260	0	0	3	2	2	0	0	0.302721	0.198742	0.20938	0	2.33333	0	0.236948	Inf	0.0188829	0.999861	yes
comp97282_c0_seq1	219	0	0	3	2	2	0	0	0.359395	0.235949	0.248579	0	2.33333	0	0.281308	Inf	0.0188829	0.999861	yes
comp130558_c0_seq1	226	0	0	3	2	2	0	0	0.348263	0.228641	0.24088	0	2.33333	0	0.272595	Inf	0.0188829	0.999861	yes
comp121096_c0_seq1	272	0	0	3	2	2	0	0	0.289366	0.189974	0.200143	0	2.33333	0	0.226494	Inf	0.0188829	0.999861	yes
comp81807_c0_seq1	246	0	0	3	2	2	0	0	0.319949	0.210052	0.221296	0	2.33333	0	0.250432	Inf	0.0188829	0.999861	yes
comp127663_c0_seq1	324	0	0	3	2	2	0	0	0.242924	0.159484	0.168021	0	2.33333	0	0.190143	Inf	0.0188829	0.999861	yes
comp92512_c0_seq1	210	0	0	3	2	2	0	0	0.374797	0.246061	0.259233	0	2.33333	0	0.293364	Inf	0.0188829	0.999861	yes
comp127115_c0_seq1	319	0	0	3	2	2	0	0	0.246732	0.161984	0.170655	0	2.33333	0	0.193123	Inf	0.0188829	0.999861	yes
comp105029_c0_seq1	223	0	0	3	2	2	0	0	0.352948	0.231717	0.24412	0	2.33333	0	0.276262	Inf	0.0188829	0.999861	yes
comp108215_c0_seq1	217	0	0	3	2	2	0	0	0.362707	0.238124	0.25087	0	2.33333	0	0.2839	Inf	0.0188829	0.999861	yes
comp17502_c0_seq1	273	0	0	3	2	2	0	0	0.288306	0.189278	0.19941	0	2.33333	0	0.225664	Inf	0.0188829	0.999861	yes
comp125481_c0_seq1	275	0	0	3	2	2	0	0	0.286209	0.187901	0.197959	0	2.33333	0	0.224023	Inf	0.0188829	0.999861	yes
comp120317_c0_seq1	331	0	0	3	2	2	0	0	0.237787	0.156111	0.164468	0	2.33333	0	0.186122	Inf	0.0188829	0.999861	yes
comp84495_c0_seq1	282	0	0	3	2	2	0	0	0.279104	0.183237	0.193046	0	2.33333	0	0.218462	Inf	0.0188829	0.999861	yes
comp85698_c0_seq1	213	0	0	3	2	2	0	0	0.369519	0.242595	0.255581	0	2.33333	0	0.289232	Inf	0.0188829	0.999861	yes
comp77796_c0_seq1	206	0	0	3	2	2	0	0	0.382075	0.250839	0.264266	0	2.33333	0	0.29906	Inf	0.0188829	0.999861	yes
comp108165_c0_seq1	244	0	0	2	2	3	0	0	0.215048	0.211774	0.334665	0	2.33333	0	0.253829	Inf	0.0244429	0.999861	yes
comp79695_c0_seq1	303	0	0	2	2	3	0	0	0.173174	0.170537	0.269499	0	2.33333	0	0.204403	Inf	0.0244429	0.999861	yes
comp96838_c0_seq1	265	0	0	2	2	3	0	0	0.198006	0.194992	0.308144	0	2.33333	0	0.233714	Inf	0.0244429	0.999861	yes
comp104557_c0_seq1	227	0	0	2	2	3	0	0	0.231153	0.227634	0.359728	0	2.33333	0	0.272838	Inf	0.0244429	0.999861	yes
comp74239_c0_seq1	284	0	0	2	2	3	0	0	0.184759	0.181947	0.287529	0	2.33333	0	0.218078	Inf	0.0244429	0.999861	yes
comp99499_c0_seq1	261	0	0	2	2	3	0	0	0.201041	0.19798	0.312867	0	2.33333	0	0.237296	Inf	0.0244429	0.999861	yes
comp94643_c0_seq1	206	0	0	2	2	3	0	0	0.254717	0.250839	0.396399	0	2.33333	0	0.300652	Inf	0.0244429	0.999861	yes
comp98665_c0_seq1	243	0	0	2	2	3	0	0	0.215933	0.212645	0.336042	0	2.33333	0	0.254873	Inf	0.0244429	0.999861	yes
comp11917_c0_seq2	239	0	0	2	2	3	0	0	0.219547	0.216204	0.341666	0	2.33333	0	0.259139	Inf	0.0244429	0.999861	yes
comp110192_c0_seq1	271	0	0	2	2	3	0	0	0.193622	0.190675	0.301322	0	2.33333	0	0.22854	Inf	0.0244429	0.999861	yes
comp72982_c0_seq1	215	0	0	2	2	3	0	0	0.244054	0.240339	0.379806	0	2.33333	0	0.288066	Inf	0.0244429	0.999861	yes
comp98286_c0_seq1	246	0	0	2	2	3	0	0	0.213299	0.210052	0.331944	0	2.33333	0	0.251765	Inf	0.0244429	0.999861	yes
comp103862_c0_seq1	272	0	0	2	2	3	0	0	0.19291	0.189974	0.300214	0	2.33333	0	0.227699	Inf	0.0244429	0.999861	yes
comp40888_c0_seq5	247	1	1	2	3	2	0.102484	0.106979	0.212436	0.313803	0.2204	1	2.33333	0.104731	0.248879	1.24875	0.0467701	0.999861	yes
comp129435_c0_seq1	249	1	1	2	3	2	0.101661	0.10612	0.210729	0.311282	0.21863	1	2.33333	0.10389	0.24688	1.24875	0.0467701	0.999861	yes
comp124025_c0_seq1	230	1	1	2	3	2	0.110059	0.114886	0.228138	0.336997	0.236691	1	2.33333	0.112472	0.267275	1.24875	0.0467701	0.999861	yes
comp92811_c0_seq1	248	1	1	2	3	2	0.102071	0.106547	0.211579	0.312537	0.219511	1	2.33333	0.104309	0.247876	1.24875	0.0467701	0.999861	yes
comp95254_c0_seq1	256	1	1	2	3	2	0.0988811	0.103218	0.204967	0.30277	0.212652	1	2.33333	0.101049	0.24013	1.24875	0.0467701	0.999861	yes
comp110294_c0_seq1	422	1	1	2	3	2	0.0599847	0.0626155	0.12434	0.183671	0.129002	1	2.33333	0.0613001	0.145671	1.24875	0.0467701	0.999861	yes
comp100764_c0_seq1	347	1	1	2	3	2	0.0729497	0.0761492	0.151215	0.22337	0.156884	1	2.33333	0.0745494	0.177156	1.24875	0.0467701	0.999861	yes
comp118904_c0_seq1	281	1	1	2	3	2	0.0900838	0.0940347	0.186732	0.275834	0.193733	1	2.33333	0.0920593	0.218766	1.24875	0.0467701	0.999861	yes
comp11674_c0_seq1	604	5	5	3	2	2	0.209549	0.21874	0.13031	0.085551	0.0901305	5	2.33333	0.214145	0.101997	-1.07005	0.0103081	0.999861	yes
comp118978_c0_seq1	452	6	6	3	2	2	0.336021	0.350758	0.174132	0.11432	0.12044	6	2.33333	0.343389	0.136297	-1.33309	0.00406221	0.999861	yes
comp62358_c0_seq1	464	6	6	3	2	2	0.32733	0.341687	0.169628	0.111364	0.117325	6	2.33333	0.334508	0.132772	-1.33309	0.00406221	0.999861	yes
comp73956_c0_seq1	418	7	6	1	4	2	0.423911	0.379288	0.0627651	0.247238	0.130236	6.5	2.33333	0.4016	0.146747	-1.45243	0.0297772	0.999861	yes
comp78703_c0_seq1	395	7	6	1	2	4	0.448595	0.401374	0.0664198	0.130817	0.27564	6.5	2.33333	0.424984	0.157626	-1.43091	0.0377133	0.999861	yes
comp84113_c0_seq1	508	7	8	3	4	0	0.348809	0.416122	0.154936	0.203436	0	7.5	2.33333	0.382466	0.119457	-1.67883	0.0356064	0.999861	yes
comp71288_c0_seq1	678	8	8	1	4	2	0.298685	0.311785	0.0386959	0.152427	0.0802933	8	2.33333	0.305235	0.0904721	-1.75437	0.0199427	0.999861	yes
comp5197_c0_seq1	636	9	7	3	3	1	0.358211	0.290828	0.123754	0.12187	0.0427978	8	2.33333	0.324519	0.0961405	-1.75509	0.0269599	0.999861	yes
comp103801_c0_seq1	532	9	7	4	3	0	0.428237	0.347681	0.197262	0.145694	0	8	2.33333	0.387959	0.114319	-1.76284	0.0314752	0.999861	yes
comp13373_c0_seq1	439	12	9	4	1	2	0.691942	0.541717	0.239051	0.0588529	0.124006	10.5	2.33333	0.61683	0.140637	-2.1329	0.035713	0.999861	yes
comp103217_c0_seq1	295	0	0	3	3	2	0	0	0.266805	0.262743	0.184538	0	2.66667	0	0.238029	Inf	0.0124142	0.999861	yes
comp121179_c0_seq1	324	0	0	3	3	2	0	0	0.242924	0.239226	0.168021	0	2.66667	0	0.216724	Inf	0.0124142	0.999861	yes
comp109541_c0_seq1	272	0	0	3	3	2	0	0	0.289366	0.28496	0.200143	0	2.66667	0	0.258156	Inf	0.0124142	0.999861	yes
comp128534_c0_seq1	353	0	0	3	3	2	0	0	0.222967	0.219573	0.154218	0	2.66667	0	0.198919	Inf	0.0124142	0.999861	yes
comp113248_c0_seq1	230	0	0	3	3	2	0	0	0.342206	0.336997	0.236691	0	2.66667	0	0.305298	Inf	0.0124142	0.999861	yes
comp88380_c0_seq1	407	0	0	3	3	2	0	0	0.193384	0.19044	0.133756	0	2.66667	0	0.172527	Inf	0.0124142	0.999861	yes
comp70863_c0_seq1	228	0	0	3	3	2	0	0	0.345208	0.339953	0.238767	0	2.66667	0	0.307976	Inf	0.0124142	0.999861	yes
comp114190_c0_seq1	404	0	0	3	3	2	0	0	0.19482	0.191855	0.13475	0	2.66667	0	0.173808	Inf	0.0124142	0.999861	yes
comp127771_c0_seq1	327	0	0	3	3	2	0	0	0.240696	0.237031	0.16648	0	2.66667	0	0.214735	Inf	0.0124142	0.999861	yes
comp73827_c0_seq1	230	0	0	3	3	2	0	0	0.342206	0.336997	0.236691	0	2.66667	0	0.305298	Inf	0.0124142	0.999861	yes
comp91741_c0_seq1	266	0	0	3	3	2	0	0	0.295893	0.291388	0.204657	0	2.66667	0	0.263979	Inf	0.0124142	0.999861	yes
comp72417_c0_seq1	238	0	0	2	3	3	0	0	0.220469	0.325669	0.343102	0	2.66667	0	0.296413	Inf	0.0162922	0.999861	yes
comp85463_c0_seq1	218	0	0	2	3	3	0	0	0.240696	0.355547	0.374579	0	2.66667	0	0.323607	Inf	0.0162922	0.999861	yes
comp76073_c0_seq1	269	0	0	2	3	3	0	0	0.195062	0.288138	0.303562	0	2.66667	0	0.262254	Inf	0.0162922	0.999861	yes
comp107139_c0_seq1	225	0	0	2	3	3	0	0	0.233207	0.344485	0.362926	0	2.66667	0	0.313539	Inf	0.0162922	0.999861	yes
comp17181_c0_seq2	249	0	0	2	3	3	0	0	0.210729	0.311282	0.327945	0	2.66667	0	0.283319	Inf	0.0162922	0.999861	yes
comp105713_c0_seq1	365	0	0	2	3	3	0	0	0.143758	0.212354	0.223721	0	2.66667	0	0.193278	Inf	0.0162922	0.999861	yes
comp91654_c0_seq1	265	0	0	2	3	3	0	0	0.198006	0.292488	0.308144	0	2.66667	0	0.266213	Inf	0.0162922	0.999861	yes
comp88477_c0_seq1	272	0	0	3	2	3	0	0	0.289366	0.189974	0.300214	0	2.66667	0	0.259851	Inf	0.0177404	0.999861	yes
comp121757_c0_seq1	253	0	0	3	2	3	0	0	0.311097	0.20424	0.32276	0	2.66667	0	0.279366	Inf	0.0177404	0.999861	yes
comp100495_c0_seq1	263	0	0	3	2	3	0	0	0.299268	0.196475	0.310488	0	2.66667	0	0.268743	Inf	0.0177404	0.999861	yes
comp77779_c0_seq1	275	0	0	3	2	3	0	0	0.286209	0.187901	0.296939	0	2.66667	0	0.257016	Inf	0.0177404	0.999861	yes
comp78029_c0_seq1	271	0	0	3	2	3	0	0	0.290433	0.190675	0.301322	0	2.66667	0	0.26081	Inf	0.0177404	0.999861	yes
comp5308_c0_seq1	343	0	0	3	2	3	0	0	0.229468	0.15065	0.238071	0	2.66667	0	0.206063	Inf	0.0177404	0.999861	yes
comp112111_c0_seq1	295	0	0	3	2	3	0	0	0.266805	0.175162	0.276808	0	2.66667	0	0.239592	Inf	0.0177404	0.999861	yes
comp39_c0_seq1	271	0	0	3	2	3	0	0	0.290433	0.190675	0.301322	0	2.66667	0	0.26081	Inf	0.0177404	0.999861	yes
comp11973_c0_seq1	328	0	0	3	2	3	0	0	0.239962	0.157539	0.248958	0	2.66667	0	0.215486	Inf	0.0177404	0.999861	yes
comp69579_c0_seq1	278	1	1	3	3	2	0.0910559	0.0950495	0.28312	0.27881	0.195823	1	2.66667	0.0930527	0.252585	1.44065	0.0297572	0.999861	yes
comp69354_c0_seq1	323	1	1	3	3	2	0.0783701	0.0818073	0.243676	0.239967	0.168541	1	2.66667	0.0800887	0.217395	1.44065	0.0297572	0.999861	yes
comp89984_c0_seq1	430	1	1	3	3	2	0.0588687	0.0614506	0.183041	0.180254	0.126602	1	2.66667	0.0601597	0.163299	1.44065	0.0297572	0.999861	yes
comp76567_c0_seq1	278	1	1	2	3	3	0.0910559	0.0950495	0.188747	0.27881	0.293735	1	2.66667	0.0930527	0.253764	1.44737	0.0387645	0.999861	yes
comp65320_c0_seq1	481	1	1	2	3	3	0.0526269	0.0549351	0.109089	0.161142	0.169768	1	2.66667	0.053781	0.146666	1.44737	0.0387645	0.999861	yes
comp58947_c0_seq1	252	1	1	3	2	3	0.100451	0.104856	0.312331	0.205051	0.324041	1	2.66667	0.102653	0.280474	1.45009	0.0420564	0.999861	yes
comp117466_c0_seq1	320	1	1	3	2	3	0.0791049	0.0825743	0.245961	0.161478	0.255182	1	2.66667	0.0808396	0.220873	1.45009	0.0420564	0.999861	yes
comp66244_c0_seq1	300	1	1	3	2	3	0.0843785	0.0880792	0.262358	0.172243	0.272194	1	2.66667	0.0862289	0.235598	1.45009	0.0420564	0.999861	yes
comp15950_c0_seq1	327	1	1	3	2	3	0.0774115	0.0808066	0.240696	0.158021	0.249719	1	2.66667	0.079109	0.216145	1.45009	0.0420564	0.999861	yes
comp31396_c0_seq2	329	6	6	3	3	2	0.461645	0.481892	0.239232	0.23559	0.165468	6	2.66667	0.471769	0.21343	-1.14432	0.00384375	0.999861	yes
comp56635_c0_seq1	319	6	6	3	3	2	0.476117	0.496999	0.246732	0.242976	0.170655	6	2.66667	0.486558	0.220121	-1.14432	0.00384375	0.999861	yes
comp47023_c0_seq11	671	6	7	3	4	1	0.226351	0.275658	0.117299	0.154017	0.0405655	6.5	2.66667	0.251004	0.103961	-1.27168	0.0384494	0.999861	yes
comp84009_c0_seq1	651	7	8	3	1	4	0.272189	0.324716	0.120902	0.0396873	0.167247	7.5	2.66667	0.298452	0.109279	-1.44949	0.0254512	0.999861	yes
comp5029_c0_seq1	454	8	8	2	2	4	0.446054	0.465617	0.115576	0.113817	0.239819	8	2.66667	0.455835	0.156404	-1.54324	0.0150909	0.999861	yes
comp70468_c0_seq1	603	9	7	4	2	2	0.377814	0.306743	0.174035	0.0856929	0.09028	8	2.66667	0.342279	0.116669	-1.55275	0.0302455	0.999861	yes
comp99404_c0_seq1	652	10	9	2	3	3	0.388245	0.364745	0.080478	0.118879	0.125243	9.5	2.66667	0.376495	0.1082	-1.79893	0.000797411	0.742226	yes
comp74711_c0_seq1	602	9	11	5	2	1	0.378442	0.482826	0.217905	0.0858352	0.045215	10	2.66667	0.430634	0.116319	-1.88838	0.0299501	0.999861	yes
comp60461_c0_seq1	516	12	9	3	5	0	0.588687	0.46088	0.152534	0.250353	0	10.5	2.66667	0.524783	0.134296	-1.96631	0.029898	0.999861	yes
comp46482_c1_seq34	423	11	14	6	0	2	0.658272	0.874545	0.372139	0	0.128697	12.5	2.66667	0.766409	0.166945	-2.19874	0.0364647	0.999861	yes
comp68742_c0_seq1	645	14	13	5	3	0	0.549441	0.532572	0.203378	0.120169	0	13.5	2.66667	0.541007	0.107849	-2.32663	0.0165301	0.999861	yes
comp26485_c0_seq1	366	14	17	1	0	7	0.968278	1.22733	0.0716826	0	0.52059	15.5	2.66667	1.09781	0.197424	-2.47525	0.0233808	0.999861	yes
comp43526_c0_seq6	857	81	91	1	2	5	2.39253	2.80579	0.0306136	0.060295	0.158806	86	2.66667	2.59916	0.0832383	-4.96465	0.0451815	0.999861	yes
comp85702_c0_seq1	315	0	0	3	3	3	0	0	0.249865	0.246061	0.259233	0	3	0	0.25172	Inf	0.000241656	0.232247	yes
comp122115_c0_seq1	313	0	0	3	4	2	0	0	0.251462	0.330178	0.173926	0	3	0	0.251855	Inf	0.0306105	0.999861	yes
comp68069_c0_seq1	293	0	0	3	4	2	0	0	0.268626	0.352715	0.185798	0	3	0	0.269047	Inf	0.0306105	0.999861	yes
comp102426_c0_seq1	317	0	0	3	4	2	0	0	0.248288	0.326011	0.171731	0	3	0	0.248677	Inf	0.0306105	0.999861	yes
comp76549_c0_seq1	229	0	0	3	4	2	0	0	0.343701	0.451291	0.237724	0	3	0	0.344239	Inf	0.0306105	0.999861	yes
comp101369_c0_seq1	304	0	0	4	3	2	0	0	0.345208	0.254965	0.179075	0	3	0	0.259749	Inf	0.0325167	0.999861	yes
comp87369_c0_seq1	263	0	0	4	3	2	0	0	0.399024	0.294712	0.206992	0	3	0	0.300243	Inf	0.0325167	0.999861	yes
comp126479_c0_seq1	398	0	0	4	3	2	0	0	0.263677	0.194747	0.136781	0	3	0	0.198401	Inf	0.0325167	0.999861	yes
comp87310_c0_seq1	310	0	0	4	3	2	0	0	0.338527	0.25003	0.175609	0	3	0	0.254722	Inf	0.0325167	0.999861	yes
comp120266_c0_seq1	355	0	0	4	3	2	0	0	0.295615	0.218336	0.153349	0	3	0	0.222433	Inf	0.0325167	0.999861	yes
comp103896_c0_seq1	293	0	0	4	3	2	0	0	0.358168	0.264537	0.185798	0	3	0	0.269501	Inf	0.0325167	0.999861	yes
comp128890_c0_seq1	375	0	0	4	3	2	0	0	0.279849	0.206691	0.14517	0	3	0	0.21057	Inf	0.0325167	0.999861	yes
comp80050_c0_seq1	234	0	0	2	4	3	0	0	0.224238	0.441648	0.348967	0	3	0	0.338284	Inf	0.0329649	0.999861	yes
comp46879_c0_seq51	450	0	0	2	4	3	0	0	0.116604	0.229657	0.181463	0	3	0	0.175908	Inf	0.0329649	0.999861	yes
comp80935_c0_seq1	231	0	0	2	4	3	0	0	0.22715	0.447384	0.353499	0	3	0	0.342678	Inf	0.0329649	0.999861	yes
comp82802_c0_seq1	261	0	0	2	4	3	0	0	0.201041	0.39596	0.312867	0	3	0	0.303289	Inf	0.0329649	0.999861	yes
comp107820_c0_seq1	402	0	0	2	4	3	0	0	0.130526	0.257079	0.20313	0	3	0	0.196912	Inf	0.0329649	0.999861	yes
comp94360_c0_seq1	234	0	0	4	2	3	0	0	0.448476	0.220824	0.348967	0	3	0	0.339422	Inf	0.0356799	0.999861	yes
comp89764_c0_seq1	260	0	0	4	2	3	0	0	0.403628	0.198742	0.31407	0	3	0	0.30548	Inf	0.0356799	0.999861	yes
comp130223_c0_seq1	308	0	0	4	2	3	0	0	0.340725	0.167769	0.265124	0	3	0	0.257873	Inf	0.0356799	0.999861	yes
comp114422_c0_seq1	394	0	0	4	2	3	0	0	0.266353	0.131149	0.207254	0	3	0	0.201586	Inf	0.0356799	0.999861	yes
comp101742_c0_seq1	403	0	0	4	2	3	0	0	0.260405	0.12822	0.202626	0	3	0	0.197084	Inf	0.0356799	0.999861	yes
comp109460_c0_seq1	309	0	0	4	2	3	0	0	0.339622	0.167226	0.264266	0	3	0	0.257038	Inf	0.0356799	0.999861	yes
comp24717_c0_seq2	230	0	0	4	2	3	0	0	0.456275	0.224664	0.355036	0	3	0	0.345325	Inf	0.0356799	0.999861	yes
comp108655_c0_seq1	296	0	0	4	2	3	0	0	0.354538	0.17457	0.275873	0	3	0	0.268327	Inf	0.0356799	0.999861	yes
comp92461_c0_seq1	205	0	0	4	2	3	0	0	0.511918	0.252063	0.398333	0	3	0	0.387438	Inf	0.0356799	0.999861	yes
comp2039_c0_seq1	379	0	0	4	2	3	0	0	0.276895	0.13634	0.215457	0	3	0	0.209564	Inf	0.0356799	0.999861	yes
comp135485_c0_seq1	323	0	0	2	3	4	0	0	0.162451	0.239967	0.337083	0	3	0	0.2465	Inf	0.0395267	0.999861	yes
comp111544_c0_seq1	303	0	0	3	2	4	0	0	0.259761	0.170537	0.359332	0	3	0	0.26321	Inf	0.040338	0.999861	yes
comp133202_c0_seq1	341	0	0	3	2	4	0	0	0.230814	0.151533	0.319289	0	3	0	0.233879	Inf	0.040338	0.999861	yes
comp11904_c0_seq1	359	0	0	3	2	4	0	0	0.219241	0.143935	0.30328	0	3	0	0.222152	Inf	0.040338	0.999861	yes
comp97916_c0_seq1	293	0	0	3	2	4	0	0	0.268626	0.176358	0.371596	0	3	0	0.272193	Inf	0.040338	0.999861	yes
comp11262_c1_seq1	242	0	0	3	2	4	0	0	0.325237	0.213524	0.449908	0	3	0	0.329556	Inf	0.040338	0.999861	yes
comp94563_c0_seq1	450	0	0	3	2	4	0	0	0.174905	0.114828	0.24195	0	3	0	0.177228	Inf	0.040338	0.999861	yes
comp80471_c0_seq1	339	1	0	3	4	2	0.0746712	0	0.232175	0.304854	0.160587	0.5	3	0.0373356	0.232539	2.63885	0.043338	0.999861	yes
comp107397_c0_seq1	336	1	0	3	4	2	0.075338	0	0.234248	0.307576	0.16202	0.5	3	0.037669	0.234615	2.63885	0.043338	0.999861	yes
comp113379_c0_seq1	214	1	0	3	4	2	0.118288	0	0.367792	0.482923	0.254387	0.5	3	0.0591438	0.368367	2.63885	0.043338	0.999861	yes
comp107163_c0_seq1	333	1	0	3	4	2	0.0760167	0	0.236359	0.310347	0.16348	0.5	3	0.0380083	0.236729	2.63885	0.043338	0.999861	yes
comp113768_c0_seq1	440	1	0	3	4	2	0.0575308	0	0.178881	0.234876	0.123725	0.5	3	0.0287654	0.179161	2.63885	0.043338	0.999861	yes
comp111780_c0_seq1	383	1	0	4	3	2	0.0660928	0	0.274003	0.202374	0.142138	0.5	3	0.0330464	0.206172	2.64128	0.0441247	0.999861	yes
comp112432_c0_seq1	307	1	0	4	3	2	0.0824546	0	0.341835	0.252473	0.177325	0.5	3	0.0412273	0.257211	2.64128	0.0441247	0.999861	yes
comp107681_c0_seq1	249	1	0	4	3	2	0.101661	0	0.421459	0.311282	0.21863	0.5	3	0.0508304	0.317124	2.64128	0.0441247	0.999861	yes
comp80741_c0_seq1	287	1	0	2	4	3	0.0882005	0	0.182828	0.360089	0.284524	0.5	3	0.0441003	0.275814	2.64483	0.0441469	0.999861	yes
comp76266_c0_seq1	263	1	0	2	4	3	0.0962493	0	0.199512	0.392949	0.310488	0.5	3	0.0481246	0.300983	2.64483	0.0441469	0.999861	yes
comp1450_c0_seq1	280	1	0	2	4	3	0.0904055	0	0.187399	0.369092	0.291637	0.5	3	0.0452028	0.282709	2.64483	0.0441469	0.999861	yes
comp95844_c0_seq1	443	1	0	4	2	3	0.0571412	0	0.236892	0.116643	0.18433	0.5	3	0.0285706	0.179288	2.64968	0.0455701	0.999861	yes
comp68074_c0_seq1	290	1	0	4	2	3	0.0872881	0	0.361873	0.178182	0.28158	0.5	3	0.0436441	0.273879	2.64968	0.0455701	0.999861	yes
comp91358_c0_seq1	302	1	0	4	2	3	0.0838197	0	0.347494	0.171102	0.270392	0.5	3	0.0419099	0.262996	2.64968	0.0455701	0.999861	yes
comp7365_c0_seq1	353	1	0	2	3	4	0.0717098	0	0.148645	0.219573	0.308435	0.5	3	0.0358549	0.225551	2.65321	0.0483009	0.999861	yes
comp89921_c0_seq1	289	1	0	2	3	4	0.0875902	0	0.181563	0.268198	0.376739	0.5	3	0.0437951	0.2755	2.65321	0.0483009	0.999861	yes
comp132453_c0_seq1	418	1	0	2	3	4	0.0605587	0	0.12553	0.185429	0.260473	0.5	3	0.0302794	0.190477	2.65321	0.0483009	0.999861	yes
comp122512_c0_seq1	290	0	1	2	4	3	0	0.0911164	0.180937	0.356364	0.28158	0.5	3	0.0455582	0.27296	2.58291	0.0484224	0.999861	yes
comp91291_c0_seq1	315	0	1	2	4	3	0	0.083885	0.166577	0.328081	0.259233	0.5	3	0.0419425	0.251297	2.58291	0.0484224	0.999861	yes
comp81002_c0_seq1	241	0	1	4	3	2	0	0.109642	0.435449	0.321615	0.225887	0.5	3	0.0548211	0.327651	2.57936	0.0484792	0.999861	yes
comp120976_c0_seq1	366	0	1	4	3	2	0	0.0721961	0.28673	0.211774	0.14874	0.5	3	0.036098	0.215748	2.57936	0.0484792	0.999861	yes
comp134326_c0_seq1	259	0	1	4	3	2	0	0.102022	0.405186	0.299263	0.210189	0.5	3	0.0510111	0.304879	2.57936	0.0484792	0.999861	yes
comp108458_c0_seq1	298	1	0	3	2	4	0.0849448	0	0.264119	0.173399	0.365361	0.5	3	0.0424724	0.267626	2.65562	0.0488526	0.999861	yes
comp71583_c0_seq1	337	0	1	4	2	3	0	0.0784088	0.311404	0.153332	0.242309	0.5	3	0.0392044	0.235682	2.58775	0.049568	0.999861	yes
comp23366_c0_seq1	284	0	1	4	2	3	0	0.0930414	0.369519	0.181947	0.287529	0.5	3	0.0465207	0.279665	2.58775	0.049568	0.999861	yes
comp80037_c0_seq1	245	1	1	3	3	3	0.103321	0.107852	0.321255	0.316364	0.333299	1	3	0.105586	0.323639	1.61596	8.91e-05	0.232247	yes
comp119934_c0_seq1	439	1	1	3	3	3	0.0576619	0.0601908	0.179288	0.176559	0.18601	1	3	0.0589263	0.180619	1.61596	8.91e-05	0.232247	yes
comp58523_c0_seq1	263	1	1	3	3	3	0.0962493	0.100471	0.299268	0.294712	0.310488	1	3	0.0983599	0.301489	1.61596	8.91e-05	0.232247	yes
comp77516_c0_seq1	438	6	7	2	4	3	0.346761	0.422298	0.119798	0.235949	0.186434	6.5	3	0.384529	0.180727	-1.08928	0.0398866	0.999861	yes
comp73151_c0_seq1	541	10	9	4	2	3	0.467903	0.439582	0.19398	0.0955135	0.15094	9.5	3	0.453742	0.146811	-1.62791	0.00326345	0.999861	yes
comp24300_c0_seq2	1086	11	9	3	5	1	0.256399	0.218981	0.0724746	0.118952	0.0250639	10	3	0.23769	0.0721636	-1.71974	0.015193	0.999861	yes
comp113344_c0_seq1	518	11	9	6	2	1	0.537546	0.4591	0.30389	0.0997545	0.0525472	10	3	0.498323	0.152064	-1.71241	0.0318907	0.999861	yes
comp57042_c0_seq1	596	15	15	8	1	0	0.637086	0.665028	0.352159	0.0433497	0	15	3	0.651057	0.131836	-2.30404	0.0408284	0.999861	yes
comp109319_c0_seq1	359	0	0	3	4	3	0	0	0.219241	0.287871	0.22746	0	3.33333	0	0.244857	Inf	0.00771839	0.999861	yes
comp13137_c0_seq1	317	0	0	3	4	3	0	0	0.248288	0.326011	0.257597	0	3.33333	0	0.277299	Inf	0.00771839	0.999861	yes
comp86837_c0_seq1	364	0	0	3	3	4	0	0	0.216229	0.212937	0.299115	0	3.33333	0	0.24276	Inf	0.0132206	0.999861	yes
comp130350_c0_seq1	352	0	0	3	3	4	0	0	0.223601	0.220197	0.309312	0	3.33333	0	0.251036	Inf	0.0132206	0.999861	yes
comp99063_c0_seq1	405	0	0	3	3	4	0	0	0.194339	0.191381	0.268834	0	3.33333	0	0.218185	Inf	0.0132206	0.999861	yes
comp75751_c0_seq1	318	0	0	3	3	4	0	0	0.247508	0.24374	0.342383	0	3.33333	0	0.277877	Inf	0.0132206	0.999861	yes
comp134337_c0_seq1	328	0	0	4	4	2	0	0	0.319949	0.315078	0.165972	0	3.33333	0	0.267	Inf	0.0340043	0.999861	yes
comp88451_c0_seq1	262	0	0	4	4	2	0	0	0.400547	0.394449	0.207782	0	3.33333	0	0.334259	Inf	0.0340043	0.999861	yes
comp109752_c0_seq1	311	0	0	4	4	2	0	0	0.337438	0.332301	0.175045	0	3.33333	0	0.281595	Inf	0.0340043	0.999861	yes
comp68627_c0_seq1	264	0	0	4	4	2	0	0	0.397512	0.391461	0.206208	0	3.33333	0	0.331727	Inf	0.0340043	0.999861	yes
comp82403_c0_seq1	327	0	0	4	4	2	0	0	0.320927	0.316042	0.16648	0	3.33333	0	0.267816	Inf	0.0340043	0.999861	yes
comp96849_c0_seq1	478	0	0	4	4	2	0	0	0.219547	0.216204	0.113889	0	3.33333	0	0.183213	Inf	0.0340043	0.999861	yes
comp2436_c0_seq1	338	0	0	4	4	2	0	0	0.310483	0.305756	0.161062	0	3.33333	0	0.2591	Inf	0.0340043	0.999861	yes
comp88611_c0_seq1	280	0	0	4	4	2	0	0	0.374797	0.369092	0.194424	0	3.33333	0	0.312771	Inf	0.0340043	0.999861	yes
comp77047_c0_seq1	294	0	0	4	4	2	0	0	0.35695	0.351516	0.185166	0	3.33333	0	0.297877	Inf	0.0340043	0.999861	yes
comp85202_c0_seq1	431	0	0	4	4	2	0	0	0.243488	0.239781	0.126308	0	3.33333	0	0.203192	Inf	0.0340043	0.999861	yes
comp65927_c0_seq1	419	0	0	4	2	4	0	0	0.250461	0.123324	0.259851	0	3.33333	0	0.211212	Inf	0.0408106	0.999861	yes
comp111578_c0_seq1	360	0	0	4	2	4	0	0	0.291509	0.143536	0.302438	0	3.33333	0	0.245828	Inf	0.0408106	0.999861	yes
comp103293_c0_seq1	386	0	0	4	2	4	0	0	0.271874	0.133867	0.282067	0	3.33333	0	0.229269	Inf	0.0408106	0.999861	yes
comp98320_c0_seq1	395	0	0	4	2	4	0	0	0.265679	0.130817	0.27564	0	3.33333	0	0.224045	Inf	0.0408106	0.999861	yes
comp104811_c0_seq1	259	0	0	4	2	4	0	0	0.405186	0.199509	0.420377	0	3.33333	0	0.341691	Inf	0.0408106	0.999861	yes
comp81456_c0_seq1	333	0	0	4	2	4	0	0	0.315145	0.155174	0.32696	0	3.33333	0	0.26576	Inf	0.0408106	0.999861	yes
comp88751_c0_seq1	316	1	0	3	3	4	0.0801062	0	0.249074	0.245282	0.34455	0.5	3.33333	0.0400531	0.279635	2.80356	0.0341623	0.999861	yes
comp89178_c0_seq1	399	1	0	3	3	4	0.0634425	0	0.197262	0.194259	0.272876	0.5	3.33333	0.0317212	0.221466	2.80356	0.0341623	0.999861	yes
comp38094_c1_seq1	348	1	0	4	4	2	0.0727401	0	0.301561	0.29697	0.156433	0.5	3.33333	0.03637	0.251655	2.79062	0.0372916	0.999861	yes
comp7224_c0_seq1	405	1	0	4	4	2	0.0625026	0	0.259119	0.255174	0.134417	0.5	3.33333	0.0312513	0.216237	2.79062	0.0372916	0.999861	yes
comp96436_c0_seq1	435	0	1	4	4	2	0	0.0607443	0.241249	0.237576	0.125147	0.5	3.33333	0.0303721	0.201324	2.7287	0.040095	0.999861	yes
comp66498_c0_seq1	320	0	1	4	4	2	0	0.0825743	0.327948	0.322955	0.170121	0.5	3.33333	0.0412871	0.273675	2.7287	0.040095	0.999861	yes
comp65689_c0_seq1	348	1	0	2	4	4	0.0727401	0	0.150781	0.29697	0.312867	0.5	3.33333	0.03637	0.253539	2.80139	0.0412131	0.999861	yes
comp96090_c0_seq1	359	1	0	4	2	4	0.0705113	0	0.292321	0.143935	0.30328	0.5	3.33333	0.0352556	0.246512	2.80573	0.0428259	0.999861	yes
comp110295_c0_seq1	368	1	0	4	2	4	0.0687868	0	0.285172	0.140415	0.295863	0.5	3.33333	0.0343934	0.240483	2.80573	0.0428259	0.999861	yes
comp61084_c0_seq1	247	0	1	4	2	4	0	0.106979	0.424872	0.209202	0.4408	0.5	3.33333	0.0534894	0.358291	2.74381	0.0451334	0.999861	yes
comp38994_c0_seq3	220	1	0	3	4	3	0.115062	0	0.357761	0.469753	0.371174	0.5	3.33333	0.0575308	0.399563	2.79602	0.0470403	0.999861	yes
comp122628_c0_seq1	386	0	1	4	3	3	0	0.0684553	0.271874	0.200801	0.21155	0.5	3.33333	0.0342277	0.228075	2.73627	0.0482277	0.999861	yes
comp5624_c0_seq1	330	1	1	3	4	3	0.0767077	0.080072	0.238507	0.313169	0.247449	1	3.33333	0.0783899	0.266375	1.76472	0.0149497	0.999861	yes
comp61451_c0_seq1	212	1	1	3	4	3	0.119404	0.12464	0.371262	0.487479	0.385181	1	3.33333	0.122022	0.41464	1.76472	0.0149497	0.999861	yes
comp92985_c0_seq1	372	1	1	4	3	3	0.0680472	0.0710316	0.282106	0.208358	0.219511	1	3.33333	0.0695394	0.236658	1.7669	0.0180008	0.999861	yes
comp107450_c0_seq1	347	1	1	3	3	4	0.0729497	0.0761492	0.226823	0.22337	0.313769	1	3.33333	0.0745494	0.254654	1.77227	0.0256333	0.999861	yes
comp18834_c0_seq1	689	8	7	2	4	4	0.293916	0.268456	0.0761562	0.149994	0.158023	7.5	3.33333	0.281186	0.128058	-1.13473	0.0163635	0.999861	yes
comp8249_c0_seq1	247	7	8	4	4	2	0.717388	0.85583	0.424872	0.418403	0.2204	7.5	3.33333	0.786609	0.354558	-1.14962	0.0276648	0.999861	yes
comp37780_c0_seq11	662	7	8	2	4	4	0.267666	0.31932	0.0792623	0.156111	0.164468	7.5	3.33333	0.293493	0.13328	-1.13886	0.0278978	0.999861	yes
comp61445_c0_seq1	374	11	9	3	5	2	0.744516	0.635866	0.210448	0.345407	0.145558	10	3.33333	0.690191	0.233804	-1.56169	0.0129196	0.999861	yes
comp4886_c0_seq1	881	10	10	5	4	1	0.287328	0.299929	0.148898	0.117305	0.0308961	10	3.33333	0.293628	0.099033	-1.56801	0.028201	0.999861	yes
comp1563_c0_seq1	488	12	9	3	6	1	0.622464	0.487323	0.161286	0.317661	0.0557775	10.5	3.33333	0.554894	0.178241	-1.63838	0.0372934	0.999861	yes
comp10737_c0_seq2	330	12	15	8	2	0	0.920493	1.20108	0.63602	0.156584	0	13.5	3.33333	1.06079	0.264201	-2.00542	0.0438905	0.999861	yes
comp54723_c0_seq1	693	26	23	5	1	4	0.949715	0.876979	0.189292	0.037282	0.157111	24.5	3.33333	0.913347	0.127895	-2.83621	0.000958877	0.885546	yes
comp23463_c0_seq1	391	0	0	4	4	3	0	0	0.268397	0.264311	0.208845	0	3.66667	0	0.247184	Inf	0.00598306	0.999861	yes
comp132041_c0_seq1	242	0	0	3	5	3	0	0	0.325237	0.53381	0.337431	0	3.66667	0	0.398826	Inf	0.027535	0.999861	yes
comp100729_c0_seq1	316	0	0	4	5	2	0	0	0.332099	0.408804	0.172275	0	3.66667	0	0.304393	Inf	0.0486013	0.999861	yes
comp68972_c0_seq1	292	0	0	4	5	2	0	0	0.359395	0.442404	0.186434	0	3.66667	0	0.329411	Inf	0.0486013	0.999861	yes
comp35330_c0_seq2	453	1	0	3	5	3	0.0558798	0	0.173747	0.28517	0.180261	0.5	3.66667	0.0279399	0.213059	2.93086	0.0274158	0.999861	yes
comp105662_c0_seq1	371	1	0	3	5	3	0.0682306	0	0.212149	0.3482	0.220103	0.5	3.66667	0.0341153	0.260151	2.93086	0.0274158	0.999861	yes
comp72896_c0_seq1	253	1	0	3	5	3	0.100054	0	0.311097	0.510601	0.32276	0.5	3.66667	0.0500268	0.381486	2.93086	0.0274158	0.999861	yes
comp65032_c0_seq1	279	1	0	4	3	4	0.0907296	0	0.376141	0.277811	0.390243	0.5	3.66667	0.0453648	0.348065	2.93971	0.0283753	0.999861	yes
comp31290_c0_seq1	282	1	0	4	3	4	0.0897644	0	0.372139	0.274855	0.386091	0.5	3.66667	0.0448822	0.344362	2.93971	0.0283753	0.999861	yes
comp89197_c0_seq1	333	1	0	4	3	4	0.0760167	0	0.315145	0.23276	0.32696	0.5	3.66667	0.0380083	0.291622	2.93971	0.0283753	0.999861	yes
comp106808_c0_seq1	364	1	0	4	3	4	0.0695427	0	0.288306	0.212937	0.299115	0.5	3.66667	0.0347714	0.266786	2.93971	0.0283753	0.999861	yes
comp76216_c0_seq1	439	1	0	4	3	4	0.0576619	0	0.239051	0.176559	0.248013	0.5	3.66667	0.0288309	0.221207	2.93971	0.0283753	0.999861	yes
comp13470_c0_seq1	301	1	0	3	4	4	0.0840982	0	0.261487	0.343341	0.36172	0.5	3.66667	0.0420491	0.322182	2.93773	0.0307297	0.999861	yes
comp7749_c0_seq1	409	0	1	5	3	3	0	0.0646058	0.320731	0.189509	0.199653	0.5	3.66667	0.0323029	0.236631	2.87291	0.0313244	0.999861	yes
comp82148_c0_seq1	423	1	0	3	3	5	0.0598429	0	0.18607	0.183237	0.321743	0.5	3.66667	0.0299215	0.23035	2.94457	0.0353167	0.999861	yes
comp99300_c0_seq1	539	0	1	3	3	5	0	0.0490237	0.146025	0.143802	0.252499	0.5	3.66667	0.0245118	0.180775	2.88265	0.0369022	0.999861	yes
comp119991_c0_seq1	208	0	1	3	3	5	0	0.127037	0.378401	0.37264	0.654313	0.5	3.66667	0.0635187	0.468452	2.88265	0.0369022	0.999861	yes
comp56111_c0_seq1	383	0	1	4	4	3	0	0.0689915	0.274003	0.269832	0.213207	0.5	3.66667	0.0344958	0.252347	2.87092	0.0466012	0.999861	yes
comp116284_c0_seq1	376	0	1	4	5	2	0	0.070276	0.279104	0.343569	0.144784	0.5	3.66667	0.035138	0.255819	2.86402	0.0495984	0.999861	yes
comp19169_c0_seq1	398	1	1	4	3	4	0.0636019	0.0663914	0.263677	0.194747	0.273562	1	3.66667	0.0649966	0.243995	1.90842	0.0183848	0.999861	yes
comp40249_c1_seq2	410	1	1	4	3	4	0.0617404	0.0644482	0.255959	0.189047	0.265555	1	3.66667	0.0630943	0.236854	1.90842	0.0183848	0.999861	yes
comp10411_c0_seq1	557	9	7	5	4	2	0.409016	0.332076	0.23551	0.18554	0.0977358	8	3.66667	0.370546	0.172929	-1.09948	0.0439242	0.999861	yes
comp57660_c0_seq1	363	8	9	3	5	3	0.557874	0.655135	0.216825	0.355873	0.224954	8.5	3.66667	0.606505	0.265884	-1.18972	0.0215381	0.999861	yes
comp53733_c0_seq1	549	10	8	6	2	3	0.461085	0.385046	0.28673	0.0941217	0.14874	9	3.66667	0.423065	0.176531	-1.26096	0.0373731	0.999861	yes
comp74326_c0_seq1	207	0	0	4	4	4	0	0	0.506972	0.499254	0.525979	0	4	0	0.510735	Inf	0.000241656	0.232247	yes
comp79693_c0_seq1	308	0	0	4	4	4	0	0	0.340725	0.335538	0.353499	0	4	0	0.343254	Inf	0.000241656	0.232247	yes
comp94658_c0_seq1	347	0	0	4	5	3	0	0	0.30243	0.372283	0.235326	0	4	0	0.303346	Inf	0.0165677	0.999861	yes
comp90520_c0_seq1	346	0	0	5	4	3	0	0	0.37913	0.298687	0.236007	0	4	0	0.304608	Inf	0.0179944	0.999861	yes
comp115983_c0_seq1	305	0	0	3	5	4	0	0	0.258057	0.423548	0.356976	0	4	0	0.346194	Inf	0.0187446	0.999861	yes
comp24411_c0_seq1	368	0	0	5	3	4	0	0	0.356465	0.210623	0.295863	0	4	0	0.28765	Inf	0.0209484	0.999861	yes
comp97762_c0_seq1	259	0	0	3	4	5	0	0	0.30389	0.399018	0.525472	0	4	0	0.40946	Inf	0.0236971	0.999861	yes
comp6761_c0_seq1	360	1	0	4	5	3	0.0703154	0	0.291509	0.358839	0.226829	0.5	4	0.0351577	0.292392	3.05599	0.0184994	0.999861	yes
comp104719_c0_seq1	338	1	0	5	4	3	0.0748922	0	0.388104	0.305756	0.241593	0.5	4	0.0374461	0.311818	3.05782	0.0186861	0.999861	yes
comp98735_c0_seq1	386	1	0	5	3	4	0.0655792	0	0.339842	0.200801	0.282067	0.5	4	0.0327896	0.274237	3.06411	0.0195946	0.999861	yes
comp95171_c0_seq1	368	0	1	5	4	3	0	0.0718037	0.356465	0.280831	0.221897	0.5	4	0.0359018	0.286398	2.99589	0.0208953	0.999861	yes
comp79886_c0_seq1	264	1	0	3	4	5	0.0958847	0	0.298134	0.391461	0.515519	0.5	4	0.0479423	0.401705	3.06676	0.0210847	0.999861	yes
comp94987_c0_seq1	435	0	1	5	3	4	0	0.0607443	0.301561	0.178182	0.250294	0.5	4	0.0303721	0.243346	3.00219	0.0214724	0.999861	yes
comp81088_c0_seq1	337	0	1	3	4	5	0	0.0784088	0.233553	0.306664	0.403849	0.5	4	0.0392044	0.314689	3.00484	0.0227322	0.999861	yes
comp25918_c0_seq2	336	0	1	4	3	5	0	0.0786421	0.312331	0.230682	0.405051	0.5	4	0.0393211	0.316021	3.00665	0.0231431	0.999861	yes
comp75524_c0_seq1	338	1	1	4	4	4	0.0748922	0.0781768	0.310483	0.305756	0.322123	1	4	0.0765345	0.312788	2.031	0.000127867	0.232247	yes
comp14261_c0_seq1	313	1	1	5	4	3	0.080874	0.084421	0.419103	0.330178	0.260889	1	4	0.0826475	0.336723	2.02652	0.0308166	0.999861	yes
comp5250_c0_seq1	441	2	1	5	4	3	0.114801	0.0599178	0.297458	0.234344	0.185166	1.5	4	0.0873593	0.238989	1.45191	0.0395794	0.999861	yes
comp72674_c0_seq1	390	2	2	4	4	4	0.129813	0.135506	0.269085	0.264989	0.279174	2	4	0.13266	0.271083	1.031	0.000110291	0.232247	yes
comp6306_c0_seq1	718	9	10	3	4	5	0.317301	0.368019	0.10962	0.143935	0.18955	9.5	4	0.34266	0.147702	-1.21409	0.0175029	0.999861	yes
comp66933_c0_seq1	531	10	11	6	4	2	0.476715	0.547385	0.29645	0.194625	0.102521	10.5	4	0.51205	0.197865	-1.37177	0.0181896	0.999861	yes
comp70348_c0_seq1	488	10	11	4	7	1	0.51872	0.595618	0.215048	0.370604	0.0557775	10.5	4	0.557169	0.21381	-1.38179	0.0495949	0.999861	yes
comp64241_c0_seq1	586	12	12	3	3	6	0.518366	0.541101	0.134313	0.132268	0.278697	12	4	0.529734	0.18176	-1.54324	0.0150909	0.999861	yes
comp29010_c0_seq1	878	13	11	6	5	1	0.374802	0.331049	0.179288	0.147132	0.0310016	12	4	0.352926	0.119141	-1.5667	0.022455	0.999861	yes
comp7230_c0_seq1	685	17	16	4	6	2	0.62822	0.617197	0.153202	0.226304	0.0794728	16.5	4	0.622708	0.152993	-2.02509	0.00727603	0.999861	yes
comp72872_c0_seq1	366	0	0	4	5	4	0	0	0.28673	0.352956	0.29748	0	4.33333	0	0.312389	Inf	0.00428699	0.999861	yes
comp74767_c0_seq1	387	0	0	5	4	4	0	0	0.338964	0.267043	0.281338	0	4.33333	0	0.295782	Inf	0.00547789	0.999861	yes
comp64398_c0_seq1	238	1	0	4	4	5	0.106359	0	0.440938	0.434225	0.571837	0.5	4.33333	0.0531797	0.482333	3.18108	0.0171276	0.999861	yes
comp23898_c0_seq1	432	0	1	5	5	3	0	0.0611661	0.303655	0.299032	0.189024	0.5	4.33333	0.0305831	0.263904	3.10921	0.0177569	0.999861	yes
comp112983_c0_seq1	366	0	1	5	4	4	0	0.0721961	0.358413	0.282365	0.29748	0.5	4.33333	0.036098	0.312753	3.11503	0.0283962	0.999861	yes
comp59972_c0_seq1	342	0	1	3	6	4	0	0.0772625	0.230139	0.45327	0.318356	0.5	4.33333	0.0386312	0.333922	3.11167	0.0309601	0.999861	yes
comp77676_c0_seq1	355	1	0	6	4	3	0.0713058	0	0.443422	0.291114	0.230023	0.5	4.33333	0.0356529	0.32152	3.17282	0.0314948	0.999861	yes
comp137278_c0_seq1	452	0	1	4	5	4	0	0.0584596	0.232175	0.285801	0.24088	0.5	4.33333	0.0292298	0.252952	3.11335	0.0341889	0.999861	yes
comp64951_c0_seq1	311	1	0	3	4	6	0.0813941	0	0.253079	0.332301	0.525134	0.5	4.33333	0.040697	0.370171	3.1852	0.0403211	0.999861	yes
comp62927_c0_seq1	491	1	1	4	5	4	0.0515551	0.0538162	0.213734	0.2631	0.221747	1	4.33333	0.0526857	0.23286	2.14398	0.00689009	0.999861	yes
comp81123_c0_seq1	423	1	1	4	5	4	0.0598429	0.0624675	0.248093	0.305395	0.257394	1	4.33333	0.0611552	0.270294	2.14398	0.00689009	0.999861	yes
comp63695_c0_seq1	515	1	1	5	4	4	0.0491525	0.0513083	0.254717	0.200671	0.211413	1	4.33333	0.0502304	0.222267	2.14566	0.00887197	0.999861	yes
comp121753_c0_seq1	365	1	1	4	4	5	0.0693522	0.0723939	0.287516	0.283139	0.372869	1	4.33333	0.070873	0.314508	2.14979	0.0138814	0.999861	yes
comp75469_c0_seq1	611	2	1	4	4	5	0.0828594	0.0432467	0.171757	0.169142	0.222745	1.5	4.33333	0.0630531	0.187881	1.57518	0.028455	0.999861	yes
comp60104_c0_seq1	268	2	1	5	4	4	0.188907	0.0985961	0.489474	0.385618	0.40626	1.5	4.33333	0.143752	0.427117	1.57105	0.0363029	0.999861	yes
comp92022_c0_seq1	543	2	1	5	4	4	0.0932359	0.0486625	0.241582	0.190323	0.200511	1.5	4.33333	0.0709492	0.210806	1.57105	0.0363029	0.999861	yes
comp96969_c0_seq1	310	2	1	5	4	4	0.163313	0.0852379	0.423158	0.333373	0.351218	1.5	4.33333	0.124276	0.36925	1.57105	0.0363029	0.999861	yes
comp14922_c0_seq1	557	2	1	3	5	5	0.0908925	0.0474394	0.141306	0.231925	0.24434	1.5	4.33333	0.0691659	0.205857	1.57351	0.0396871	0.999861	yes
comp90928_c0_seq1	302	1	2	3	5	5	0.0838197	0.174992	0.260621	0.427755	0.450653	1.5	4.33333	0.129406	0.379676	1.55287	0.0452175	0.999861	yes
comp59774_c0_seq1	534	9	10	3	4	6	0.426633	0.494827	0.147392	0.193531	0.305836	9.5	4.33333	0.46073	0.215587	-1.09565	0.0243667	0.999861	yes
comp50884_c0_seq1	246	14	11	6	6	1	1.44061	1.18155	0.639898	0.630156	0.110648	12.5	4.33333	1.31108	0.460234	-1.51032	0.029818	0.999861	yes
comp83327_c0_seq1	415	0	0	5	4	5	0	0	0.316094	0.249026	0.327945	0	4.66667	0	0.297688	Inf	0.00674372	0.999861	yes
comp74181_c0_seq1	316	0	0	4	6	4	0	0	0.332099	0.490565	0.34455	0	4.66667	0	0.389071	Inf	0.0166711	0.999861	yes
comp74725_c0_seq1	366	0	0	4	4	6	0	0	0.28673	0.282365	0.44622	0	4.66667	0	0.338438	Inf	0.0244429	0.999861	yes
comp82956_c0_seq1	520	0	1	4	6	4	0	0.0508149	0.201814	0.298112	0.20938	0.5	4.66667	0.0254075	0.236436	3.21812	0.0140364	0.999861	yes
comp65475_c0_seq1	304	0	1	6	4	4	0	0.0869203	0.517812	0.339953	0.35815	0.5	4.66667	0.0434601	0.405305	3.22124	0.0150036	0.999861	yes
comp13495_c0_seq1	388	1	0	6	5	3	0.0652411	0	0.405709	0.332943	0.210459	0.5	4.66667	0.0326206	0.31637	3.27776	0.0244055	0.999861	yes
comp55011_c0_seq1	268	1	0	3	6	5	0.0944536	0	0.293685	0.578427	0.507825	0.5	4.66667	0.0472268	0.459979	3.28389	0.0265019	0.999861	yes
comp45663_c1_seq9	314	1	0	6	3	5	0.0806164	0	0.501321	0.246845	0.43343	0.5	4.66667	0.0403082	0.393865	3.28856	0.0291386	0.999861	yes
comp26963_c0_seq1	374	2	1	4	5	5	0.135367	0.0706518	0.280597	0.345407	0.363896	1.5	4.66667	0.103009	0.329967	1.67955	0.0255542	0.999861	yes
comp18669_c0_seq1	239	1	2	4	6	4	0.105914	0.221119	0.439093	0.648613	0.455555	1.5	4.66667	0.163517	0.51442	1.65351	0.0306428	0.999861	yes
comp77152_c0_seq1	394	1	2	6	4	4	0.0642476	0.134131	0.39953	0.262299	0.276339	1.5	4.66667	0.0991892	0.312723	1.65663	0.0323666	0.999861	yes
comp78435_c0_seq1	513	1	2	6	4	4	0.0493442	0.103017	0.306852	0.201453	0.212237	1.5	4.66667	0.0761804	0.240181	1.65663	0.0323666	0.999861	yes
comp57717_c0_seq1	279	2	1	4	4	6	0.181459	0.0947088	0.376141	0.370414	0.585364	1.5	4.66667	0.138084	0.443973	1.68493	0.0355261	0.999861	yes
comp55305_c0_seq1	272	1	2	4	4	6	0.0930645	0.194292	0.385821	0.379947	0.600428	1.5	4.66667	0.143678	0.455399	1.66429	0.0388059	0.999861	yes
comp69674_c0_seq1	469	1	2	4	4	6	0.0539735	0.112681	0.22376	0.220353	0.348223	1.5	4.66667	0.0833274	0.264112	1.66429	0.0388059	0.999861	yes
comp75126_c0_seq1	386	2	2	5	5	4	0.131158	0.136911	0.339842	0.334668	0.282067	2	4.66667	0.134034	0.318859	1.25031	0.00859703	0.999861	yes
comp66763_c0_seq1	442	2	2	5	5	4	0.114541	0.119565	0.296785	0.292267	0.24633	2	4.66667	0.117053	0.278461	1.25031	0.00859703	0.999861	yes
comp64565_c0_seq1	401	2	2	4	5	5	0.126252	0.131789	0.261704	0.32215	0.339394	2	4.66667	0.129021	0.307749	1.25415	0.0159008	0.999861	yes
comp64084_c0_seq1	610	11	9	6	4	4	0.456474	0.389859	0.258057	0.169419	0.178488	10	4.66667	0.423166	0.201988	-1.06695	0.026254	0.999861	yes
comp16409_c0_seq1	726	11	9	5	4	5	0.383539	0.327567	0.180687	0.142349	0.187462	10	4.66667	0.355553	0.170166	-1.06312	0.0498981	0.999861	yes
comp52962_c0_seq1	412	12	11	4	3	7	0.737288	0.705489	0.254717	0.188129	0.462466	11.5	4.66667	0.721388	0.301771	-1.25732	0.0328294	0.999861	yes
comp24153_c0_seq1	486	15	14	4	5	5	0.781283	0.761178	0.215933	0.265807	0.280035	14.5	4.66667	0.77123	0.253925	-1.60276	0.000255128	0.243218	yes
comp28271_c0_seq4	931	15	14	3	5	6	0.407845	0.39735	0.0845408	0.138756	0.175421	14.5	4.66667	0.402597	0.132906	-1.59893	0.00761258	0.999861	yes
comp87256_c0_seq1	591	0	0	5	6	4	0	0	0.221961	0.262299	0.184226	0	5	0	0.222829	Inf	0.0100792	0.999861	yes
comp80189_c0_seq1	465	0	0	4	7	4	0	0	0.225684	0.388935	0.234146	0	5	0	0.282922	Inf	0.0334228	0.999861	yes
comp57403_c0_seq1	270	0	0	4	7	4	0	0	0.388679	0.669833	0.403251	0	5	0	0.487254	Inf	0.0334228	0.999861	yes
comp69034_c0_seq1	407	0	0	6	6	3	0	0	0.386769	0.380881	0.200635	0	5	0	0.322761	Inf	0.0340043	0.999861	yes
comp12851_c0_seq1	371	1	0	6	5	4	0.0682306	0	0.424299	0.3482	0.293471	0.5	5	0.0341153	0.355323	3.38064	0.00956155	0.999861	yes
comp70713_c0_seq1	562	1	0	5	4	6	0.0450419	0	0.233415	0.183889	0.290599	0.5	5	0.022521	0.235968	3.38925	0.0113329	0.999861	yes
comp78321_c0_seq1	336	0	1	6	6	3	0	0.0786421	0.468497	0.461364	0.243031	0.5	5	0.0393211	0.390964	3.31366	0.0275408	0.999861	yes
comp63807_c0_seq1	366	1	0	4	4	7	0.0691627	0	0.28673	0.282365	0.52059	0.5	5	0.0345814	0.363228	3.39281	0.0390815	0.999861	yes
comp27848_c0_seq1	560	1	1	4	5	6	0.0452028	0.0471853	0.187399	0.230682	0.291637	1	5	0.046194	0.236573	2.3565	0.0242034	0.999861	yes
comp23642_c0_seq1	487	2	1	5	6	4	0.103957	0.0542582	0.269362	0.318313	0.223568	1.5	5	0.0791077	0.270414	1.77328	0.0162649	0.999861	yes
comp84777_c0_seq1	316	2	1	6	4	5	0.160212	0.0836195	0.498148	0.327043	0.430687	1.5	5	0.121916	0.418626	1.77978	0.0182292	0.999861	yes
comp100170_c0_seq1	525	2	1	5	4	6	0.0964326	0.050331	0.249865	0.196849	0.311079	1.5	5	0.0733818	0.252598	1.78335	0.0210969	0.999861	yes
comp76194_c0_seq1	257	1	2	5	6	4	0.0984963	0.205632	0.510424	0.603185	0.423649	1.5	5	0.152064	0.512419	1.75264	0.02315	0.999861	yes
comp74899_c0_seq1	485	2	2	4	6	5	0.104386	0.108964	0.216378	0.319626	0.280613	2	5	0.106675	0.272205	1.35148	0.0308934	0.999861	yes
comp15445_c0_seq1	830	11	11	6	5	4	0.335481	0.350194	0.189657	0.155641	0.131178	11	5	0.342838	0.158825	-1.11009	0.00365283	0.999861	yes
comp69873_c0_seq1	929	20	20	5	2	8	0.544963	0.568865	0.141205	0.055622	0.234398	20	5	0.556914	0.143741	-1.95398	0.0120174	0.999861	yes
comp36395_c0_seq2	1102	21	21	8	2	5	0.482382	0.503538	0.19046	0.04689	0.1235	21	5	0.49296	0.120283	-2.03503	0.00890794	0.999861	yes
comp82067_c0_seq1	401	0	0	4	7	5	0	0	0.261704	0.45101	0.339394	0	5.33333	0	0.350703	Inf	0.0236731	0.999861	yes
comp85592_c0_seq1	303	0	1	7	3	6	0	0.0872071	0.606108	0.255806	0.538998	0.5	5.33333	0.0436036	0.466971	3.42081	0.0454709	0.999861	yes
comp79194_c0_seq1	494	1	1	6	6	4	0.051242	0.0534894	0.318654	0.313803	0.2204	1	5.33333	0.0523657	0.284285	2.44065	0.0183798	0.999861	yes
comp95995_c0_seq1	434	1	1	4	7	5	0.0583262	0.0608842	0.241805	0.416716	0.313588	1	5.33333	0.0596052	0.324036	2.44265	0.0348597	0.999861	yes
comp84550_c0_seq1	519	2	1	5	5	6	0.0975474	0.0509128	0.252754	0.248906	0.314675	1.5	5.33333	0.0742301	0.272112	1.87412	0.0138354	0.999861	yes
comp23987_c0_seq3	636	2	1	6	6	4	0.0796024	0.0415468	0.247508	0.24374	0.171191	1.5	5.33333	0.0605746	0.220813	1.86604	0.0146211	0.999861	yes
comp62958_c0_seq1	369	2	1	7	5	4	0.137201	0.0716091	0.497698	0.350087	0.295062	1.5	5.33333	0.104405	0.380949	1.86741	0.0303371	0.999861	yes
comp4831_c0_seq1	557	2	1	4	5	7	0.0908925	0.0474394	0.188408	0.231925	0.342075	1.5	5.33333	0.0691659	0.254136	1.87747	0.0414308	0.999861	yes
comp38733_c0_seq8	626	3	2	6	5	5	0.121311	0.084421	0.251462	0.206361	0.217408	2.5	5.33333	0.102866	0.225077	1.12965	0.0308925	0.999861	yes
comp70378_c0_seq1	350	3	2	4	6	6	0.216973	0.150993	0.299838	0.44291	0.466619	2.5	5.33333	0.183983	0.403122	1.13164	0.0385935	0.999861	yes
comp64506_c0_seq1	839	14	13	4	7	5	0.422395	0.409427	0.125081	0.21556	0.162213	13.5	5.33333	0.415911	0.167618	-1.3111	0.00810774	0.999861	yes
comp33290_c0_seq1	1045	21	16	10	5	1	0.508693	0.404574	0.25106	0.123619	0.0260473	18.5	5.33333	0.456634	0.133576	-1.77338	0.0312287	0.999861	yes
comp91565_c0_seq1	394	1	0	7	4	6	0.0642476	0	0.466119	0.262299	0.414509	0.5	5.66667	0.0321238	0.380975	3.56798	0.0172966	0.999861	yes
comp88475_c0_seq1	436	0	1	7	4	6	0	0.060605	0.421217	0.237031	0.374579	0.5	5.66667	0.0303025	0.344276	3.50606	0.0173464	0.999861	yes
comp73755_c0_seq1	232	1	0	8	4	5	0.10911	0	0.904683	0.445455	0.586626	0.5	5.66667	0.0545551	0.645588	3.56483	0.0364907	0.999861	yes
comp22485_c0_seq2	289	2	1	7	5	5	0.17518	0.0914317	0.63547	0.446997	0.470924	1.5	5.66667	0.133306	0.517797	1.95764	0.0131103	0.999861	yes
comp76074_c0_seq1	353	2	1	5	6	6	0.14342	0.0748548	0.371612	0.439146	0.462653	1.5	5.66667	0.109137	0.42447	1.95952	0.0139974	0.999861	yes
comp61872_c0_seq1	411	1	2	6	7	4	0.0615902	0.128583	0.383005	0.440036	0.264909	1.5	5.66667	0.0950865	0.36265	1.93127	0.0227008	0.999861	yes
comp108573_c0_seq1	494	2	2	5	6	6	0.102484	0.106979	0.265545	0.313803	0.3306	2	5.66667	0.104731	0.303316	1.53413	0.00881633	0.999861	yes
comp85545_c0_seq1	455	3	2	6	5	6	0.166903	0.116148	0.345967	0.283917	0.358937	2.5	5.66667	0.141525	0.329607	1.21968	0.0190875	0.999861	yes
comp52460_c0_seq1	350	3	2	7	5	5	0.216973	0.150993	0.524716	0.369092	0.388849	2.5	5.66667	0.183983	0.427552	1.21653	0.0258759	0.999861	yes
comp31080_c0_seq1	1079	13	11	7	4	6	0.304983	0.26938	0.170205	0.0957791	0.151359	12	5.66667	0.287181	0.139114	-1.04569	0.0144139	0.999861	yes
comp24919_c0_seq1	558	12	14	6	3	8	0.544377	0.662962	0.282106	0.138905	0.390243	13	5.66667	0.60367	0.270418	-1.15857	0.0392837	0.999861	yes
comp39800_c0_seq26	782	15	14	4	5	8	0.485554	0.47306	0.134199	0.165194	0.27846	14.5	5.66667	0.479307	0.192618	-1.31521	0.0208571	0.999861	yes
comp22075_c0_seq1	1431	25	23	9	5	3	0.442235	0.424701	0.165005	0.090274	0.0570638	24	5.66667	0.433468	0.104114	-2.05776	0.00625356	0.999861	yes
comp92791_c0_seq1	314	1	0	6	8	4	0.0806164	0	0.501321	0.658252	0.346744	0.5	6	0.0403082	0.502106	3.63885	0.0237178	0.999861	yes
comp94314_c0_seq1	496	2	1	8	6	4	0.102071	0.0532737	0.423158	0.312537	0.219511	1.5	6	0.0776722	0.318402	2.03538	0.0416588	0.999861	yes
comp5888_c0_seq1	570	3	2	6	7	5	0.133229	0.092715	0.276167	0.317289	0.238767	2.5	6	0.112972	0.277408	1.29604	0.0142148	0.999861	yes
comp14940_c0_seq1	634	3	3	5	7	6	0.11978	0.125034	0.206907	0.28526	0.257597	3	6	0.122407	0.249921	1.02979	0.0295255	0.999861	yes
comp47028_c0_seq9	278	14	13	5	8	5	1.27478	1.23564	0.471867	0.743494	0.489558	13.5	6	1.25521	0.568306	-1.14319	0.0127972	0.999861	yes
comp57404_c0_seq1	949	18	19	5	4	9	0.480131	0.529032	0.138229	0.1089	0.25814	18.5	6	0.504581	0.168423	-1.583	0.00872271	0.999861	yes
comp25485_c0_seq2	634	0	1	6	6	7	0	0.0416779	0.248288	0.244509	0.30053	0.5	6.33333	0.0208389	0.264442	3.6656	0.0070052	0.999861	yes
comp76046_c0_seq1	243	0	1	5	8	6	0	0.10874	0.539832	0.850581	0.672085	0.5	6.33333	0.0543699	0.687499	3.66048	0.00971234	0.999861	yes
comp82634_c0_seq1	464	0	1	7	8	4	0	0.0569478	0.395799	0.445455	0.23465	0.5	6.33333	0.0284739	0.358635	3.6548	0.0231391	0.999861	yes
comp22661_c0_seq2	455	2	2	6	8	5	0.111268	0.116148	0.345967	0.454267	0.299115	2	6.33333	0.113708	0.366449	1.68827	0.0311887	0.999861	yes
comp80466_c0_seq1	322	3	2	7	7	5	0.235841	0.164123	0.570344	0.561661	0.422662	2.5	6.33333	0.199982	0.518222	1.3737	0.0130606	0.999861	yes
comp69460_c0_seq1	542	3	2	5	7	7	0.140112	0.0975047	0.242028	0.333681	0.351542	2.5	6.33333	0.118808	0.309084	1.37936	0.0181654	0.999861	yes
comp51543_c0_seq1	355	3	3	6	7	6	0.213917	0.223299	0.443422	0.50945	0.460047	3	6.33333	0.218608	0.470973	1.1073	0.00433558	0.999861	yes
comp43862_c0_seq17	238	3	3	7	7	5	0.319078	0.333073	0.771642	0.759894	0.571837	3	6.33333	0.326076	0.701124	1.10446	0.027356	0.999861	yes
comp39800_c0_seq21	1360	15	12	7	8	4	0.279194	0.233151	0.135037	0.151979	0.0800571	13.5	6.33333	0.256172	0.122358	-1.06601	0.032969	0.999861	yes
comp53852_c0_seq1	547	18	21	10	3	6	0.832987	1.01444	0.479631	0.141699	0.298568	19.5	6.33333	0.923714	0.306633	-1.59094	0.0222574	0.999861	yes
comp21901_c0_seq1	355	0	1	7	4	9	0	0.0744331	0.517326	0.291114	0.69007	0.5	6.66667	0.0372166	0.499503	3.74648	0.0470318	0.999861	yes
comp112856_c0_seq1	492	2	0	8	5	7	0.102901	0	0.426599	0.262565	0.387268	1	6.66667	0.0514503	0.358811	2.80197	0.0307552	0.999861	yes
comp84065_c0_seq1	659	2	0	5	6	9	0.0768241	0	0.199058	0.235233	0.371737	1	6.66667	0.0384121	0.268676	2.80624	0.0385255	0.999861	yes
comp54915_c0_seq1	278	2	1	7	7	6	0.182112	0.0950495	0.660614	0.650557	0.58747	1.5	6.66667	0.138581	0.63288	2.19121	0.0206678	0.999861	yes
comp27246_c0_seq2	464	2	1	9	6	5	0.10911	0.0569478	0.508884	0.334091	0.293313	1.5	6.66667	0.083029	0.378763	2.18961	0.0344845	0.999861	yes
comp64525_c0_seq1	679	2	1	9	5	6	0.0745613	0.0389157	0.34775	0.190253	0.240525	1.5	6.66667	0.0567385	0.25951	2.19339	0.0367889	0.999861	yes
comp12830_c0_seq1	437	2	1	8	8	4	0.115852	0.0604663	0.48029	0.472978	0.249148	1.5	6.66667	0.0881589	0.400805	2.18472	0.0425193	0.999861	yes
comp47373_c1_seq6	212	15	13	8	6	6	1.79105	1.62032	0.990031	0.731219	0.770361	14	6.66667	1.70569	0.830537	-1.03824	0.00843622	0.999861	yes
comp25211_c0_seq1	607	15	16	10	6	4	0.625541	0.696508	0.432221	0.255385	0.17937	15.5	6.66667	0.661024	0.288992	-1.19367	0.0252493	0.999861	yes
comp31156_c0_seq1	486	1	0	9	8	4	0.0520855	0	0.485848	0.425291	0.224028	0.5	7	0.0260427	0.378389	3.86092	0.0371424	0.999861	yes
comp87367_c0_seq1	415	2	0	9	8	4	0.121993	0	0.56897	0.498051	0.262356	1	7	0.0609965	0.443126	2.86092	0.0413831	0.999861	yes
comp65878_c0_seq1	352	3	2	6	7	8	0.215741	0.150135	0.447201	0.513792	0.618623	2.5	7	0.182938	0.526539	1.52519	0.0105555	0.999861	yes
comp22971_c0_seq1	920	2	3	9	6	6	0.0550295	0.0861644	0.256655	0.168498	0.177518	2.5	7	0.070597	0.20089	1.50873	0.0290161	0.999861	yes
comp28520_c0_seq1	526	3	2	6	6	9	0.144374	0.100471	0.299268	0.294712	0.465732	2.5	7	0.122422	0.353237	1.52877	0.042097	0.999861	yes
comp41674_c0_seq1	416	2	0	6	9	7	0.1217	0	0.378401	0.558961	0.458019	1	7.33333	0.0608499	0.465127	2.9343	0.025844	0.999861	yes
comp56859_c0_seq1	496	3	1	9	6	7	0.153106	0.0532737	0.476053	0.312537	0.384145	2	7.33333	0.10319	0.390912	1.92154	0.0335552	0.999861	yes
comp31222_c0_seq4	480	4	3	6	8	8	0.210946	0.165149	0.327948	0.430607	0.453657	3.5	7.33333	0.188047	0.404071	1.10351	0.018076	0.999861	yes
comp15740_c0_seq1	893	3	4	7	7	8	0.0850399	0.11836	0.205656	0.202525	0.243847	3.5	7.33333	0.1017	0.217343	1.09566	0.025439	0.999861	yes
comp57615_c0_seq1	883	17	18	9	6	7	0.48735	0.53865	0.267409	0.175559	0.215783	17.5	7.33333	0.513	0.219584	-1.22419	0.00581352	0.999861	yes
comp13431_c0_seq1	578	1	0	8	7	8	0.0437951	0	0.363126	0.312898	0.376739	0.5	7.66667	0.0218975	0.350921	4.00231	0.0036945	0.999861	yes
comp48271_c0_seq3	204	0	2	8	10	5	0	0.259056	1.02886	1.26649	0.667143	1	7.66667	0.129528	0.987496	2.93051	0.0290349	0.999861	yes
comp4998_c0_seq1	360	3	1	9	8	6	0.210946	0.0733993	0.655895	0.574142	0.453657	2	7.66667	0.142173	0.561232	1.98095	0.0313979	0.999861	yes
comp10152_c0_seq1	507	2	3	8	6	9	0.0998562	0.156354	0.413977	0.305756	0.483185	2.5	7.66667	0.128105	0.400973	1.64618	0.0209326	0.999861	yes
comp7337_c0_seq1	532	3	3	8	9	6	0.142746	0.149006	0.394524	0.437082	0.306986	3	7.66667	0.145876	0.379531	1.37947	0.0251824	0.999861	yes
comp22815_c0_seq1	935	24	21	12	7	4	0.64976	0.593475	0.336716	0.193428	0.116447	22.5	7.66667	0.621617	0.21553	-1.52814	0.0145594	0.999861	yes
comp51160_c0_seq1	747	37	31	15	5	3	1.25382	1.09657	0.526824	0.172934	0.109315	34	7.66667	1.17519	0.269691	-2.12352	0.00994624	0.999861	yes
comp70768_c0_seq1	460	0	0	7	10	7	0	0	0.399241	0.561661	0.414209	0	8	0	0.45837	Inf	0.0125438	0.999861	yes
comp27889_c0_seq1	514	17	19	4	8	12	0.837219	0.976754	0.20417	0.402123	0.635473	18	8	0.906986	0.413922	-1.13172	0.0434547	0.999861	yes
comp86264_c0_seq1	655	2	2	8	10	7	0.0772933	0.0806832	0.320437	0.394449	0.290895	2	8.33333	0.0789883	0.33526	2.08557	0.013927	0.999861	yes
comp64794_c0_seq1	595	1	3	10	10	5	0.0425438	0.133229	0.440938	0.434225	0.228735	2	8.33333	0.0878864	0.367966	2.06586	0.0437729	0.999861	yes
comp8218_c0_seq1	250	2	3	11	6	8	0.202508	0.317085	1.15438	0.620074	0.871022	2.5	8.33333	0.259797	0.881824	1.76311	0.0444409	0.999861	yes
comp51744_c0_seq1	610	3	4	10	9	6	0.124493	0.173271	0.430095	0.381193	0.267732	3.5	8.33333	0.148882	0.359673	1.27252	0.0338325	0.999861	yes
comp76048_c0_seq1	505	0	2	10	10	6	0	0.104649	0.519521	0.511612	0.323399	1	8.66667	0.0523243	0.451511	3.10921	0.0177569	0.999861	yes
comp47162_c0_seq1	466	3	1	7	9	10	0.162963	0.0567033	0.3941	0.498986	0.584108	2	8.66667	0.109833	0.492398	2.16451	0.019242	0.999861	yes
comp31802_c0_seq2	456	21	18	8	7	11	1.16576	1.04304	0.460278	0.396612	0.656609	19.5	8.66667	1.1044	0.504499	-1.13034	0.00939633	0.999861	yes
comp36395_c0_seq3	1195	22	20	14	7	5	0.466024	0.442239	0.307365	0.151343	0.113889	21	8.66667	0.454131	0.190866	-1.25055	0.0425547	0.999861	yes
comp58752_c0_seq1	539	0	0	13	6	8	0	0	0.632775	0.287604	0.403999	0	9	0	0.441459	Inf	0.0489084	0.999861	yes
comp57765_c0_seq1	455	3	0	9	7	11	0.166903	0	0.51895	0.397483	0.658052	1.5	9	0.0834513	0.524828	2.65284	0.0414627	0.999861	yes
comp16937_c0_seq1	504	3	2	12	7	8	0.150676	0.104856	0.624662	0.358839	0.432054	2.5	9	0.127766	0.471852	1.88483	0.0408942	0.999861	yes
comp57341_c0_seq1	296	2	4	6	11	10	0.171038	0.357078	0.531807	0.960137	0.919575	3	9	0.264058	0.80384	1.60605	0.0469458	0.999861	yes
comp46992_c1_seq5	884	19	20	6	14	7	0.54407	0.597823	0.178071	0.409174	0.215538	19.5	9	0.570946	0.267594	-1.09331	0.0396594	0.999861	yes
comp25035_c0_seq1	553	0	1	7	8	13	0	0.0477826	0.332099	0.373764	0.639878	0.5	9.33333	0.0238913	0.44858	4.23081	0.0413619	0.999861	yes
comp13745_c0_seq1	436	2	1	10	7	11	0.116117	0.060605	0.601739	0.414805	0.686729	1.5	9.33333	0.0883611	0.567757	2.68379	0.0188388	0.999861	yes
comp58288_c0_seq1	527	1	2	13	8	7	0.0480333	0.10028	0.647183	0.392204	0.361548	1.5	9.33333	0.0741566	0.466978	2.65471	0.0409447	0.999861	yes
comp5126_c0_seq1	475	3	4	9	12	7	0.159875	0.222516	0.4971	0.652709	0.401128	3.5	9.33333	0.191195	0.516979	1.43506	0.0340737	0.999861	yes
comp51259_c0_seq1	346	3	1	13	9	7	0.219482	0.0763693	0.985739	0.672045	0.550682	2	9.66667	0.147925	0.736155	2.31514	0.0308953	0.999861	yes
comp49622_c0_seq1	218	4	3	12	9	8	0.464469	0.36363	1.44417	1.06664	0.998878	3.5	9.66667	0.414049	1.1699	1.49851	0.0225691	0.999861	yes
comp17169_c0_seq1	574	5	3	9	11	9	0.220501	0.138103	0.411363	0.495123	0.426785	4	9.66667	0.179302	0.444424	1.30954	0.0402325	0.999861	yes
comp56557_c0_seq1	494	5	4	10	9	10	0.25621	0.213958	0.531089	0.470704	0.551	4.5	9.66667	0.235084	0.517598	1.13866	0.00365878	0.999861	yes
comp47340_c0_seq3	667	24	23	7	9	13	0.910833	0.911164	0.275338	0.348617	0.530514	23.5	9.66667	0.910998	0.384823	-1.24325	0.0201561	0.999861	yes
comp10299_c0_seq1	832	33	29	7	16	6	1.00402	0.921021	0.220734	0.496854	0.196294	31	9.66667	0.962522	0.304627	-1.65977	0.0119692	0.999861	yes
comp41965_c0_seq22	539	4	3	11	10	9	0.187856	0.147071	0.535425	0.47934	0.454499	3.5	10	0.167463	0.489754	1.54821	0.00228729	0.999861	yes
comp24501_c0_seq1	921	1	0	8	13	10	0.0274849	0	0.22789	0.364683	0.295542	0.5	10.3333	0.0137424	0.296038	4.42908	0.012336	0.999861	yes
comp60424_c0_seq1	576	1	1	8	12	11	0.0439471	0.0458746	0.364386	0.538258	0.519815	1	10.3333	0.0449109	0.474153	3.40022	0.0160816	0.999861	yes
comp25299_c0_seq2	597	4	1	8	14	9	0.169605	0.0442609	0.351569	0.605879	0.410343	2.5	10.3333	0.106933	0.45593	2.09211	0.0401632	0.999861	yes
comp52615_c0_seq1	228	4	5	9	13	9	0.444097	0.579468	1.03562	1.47313	1.07445	4.5	10.3333	0.511783	1.1944	1.22268	0.0261818	0.999861	yes
comp26692_c0_seq1	983	6	4	12	10	9	0.154508	0.107523	0.320274	0.262832	0.249211	5	10.3333	0.131015	0.277439	1.08244	0.0282666	0.999861	yes
comp8454_c0_seq1	516	4	3	13	10	9	0.196229	0.153627	0.66098	0.500706	0.474757	3.5	10.6667	0.174928	0.545481	1.64077	0.0157198	0.999861	yes
comp13266_c0_seq1	441	4	5	9	12	11	0.229601	0.299589	0.535425	0.703031	0.678943	4.5	10.6667	0.264595	0.639133	1.27233	0.00956262	0.999861	yes
comp9073_c0_seq1	665	36	32	17	2	13	1.37036	1.27152	0.67069	0.0777035	0.532109	34	10.6667	1.32094	0.426834	-1.62982	0.0308538	0.999861	yes
comp44326_c0_seq5	297	1	3	11	10	12	0.0852308	0.266907	0.971697	0.869913	1.09977	2	11	0.176069	0.980461	2.47732	0.0174989	0.999861	yes
comp63064_c0_seq1	721	5	4	12	10	11	0.175545	0.146595	0.436657	0.358341	0.415276	4.5	11	0.16107	0.403425	1.32461	0.00324818	0.999861	yes
comp53469_c0_seq1	435	4	2	14	8	12	0.232768	0.121489	0.844371	0.475152	0.750881	3	11.3333	0.177128	0.690135	1.96208	0.0296328	0.999861	yes
comp32822_c0_seq1	1188	30	33	11	10	13	0.639231	0.733993	0.242924	0.217478	0.297856	31.5	11.3333	0.686612	0.252753	-1.44177	0.0309618	0.999861	yes
comp63231_c0_seq1	689	6	3	14	13	8	0.220437	0.115053	0.533094	0.487479	0.316046	4.5	11.6667	0.167745	0.445539	1.40928	0.0471031	0.999861	yes
comp26203_c0_seq2	583	5	5	14	11	10	0.217097	0.226619	0.63002	0.487479	0.466885	5	11.6667	0.221858	0.528128	1.25125	0.0260754	0.999861	yes
comp10616_c0_seq2	1057	4	5	13	14	9	0.095794	0.124994	0.322673	0.342204	0.231764	4.5	12	0.110394	0.298881	1.43691	0.0200957	0.999861	yes
comp66890_c0_seq1	632	4	6	11	15	10	0.160212	0.250858	0.456636	0.613206	0.430687	5	12	0.205535	0.500176	1.28305	0.0278626	0.999861	yes
comp10783_c0_seq1	585	2	3	12	12	13	0.0865421	0.135506	0.538171	0.529978	0.604876	2.5	12.3333	0.111024	0.557675	2.32855	0.00188091	0.999861	yes
comp31111_c0_seq1	543	5	1	12	16	9	0.23309	0.0486625	0.579797	0.761294	0.451151	3	12.3333	0.140876	0.597414	2.0843	0.0473281	0.999861	yes
comp56850_c0_seq1	577	7	5	13	16	11	0.307097	0.228975	0.591102	0.716434	0.518914	6	13.3333	0.268036	0.608817	1.18358	0.0164153	0.999861	yes
comp29045_c0_seq1	1182	7	5	14	17	10	0.149911	0.111776	0.310746	0.37159	0.230283	6	13.6667	0.130843	0.304206	1.21721	0.0372747	0.999861	yes
comp11272_c0_seq1	424	7	6	13	17	12	0.417912	0.373921	0.8044	1.03589	0.770361	6.5	14	0.395917	0.870218	1.13618	0.0237509	0.999861	yes
comp55103_c0_seq1	586	4	3	15	12	16	0.172789	0.135275	0.671565	0.529073	0.743192	3.5	14.3333	0.154032	0.647944	2.07264	0.010987	0.999861	yes
comp22039_c0_seq1	678	7	5	15	13	17	0.261349	0.194865	0.580438	0.495388	0.682493	6	15	0.228107	0.586107	1.36145	0.0115065	0.999861	yes
comp32379_c1_seq1	550	2	2	19	12	15	0.0920493	0.0960864	0.906328	0.563703	0.742348	2	15.3333	0.0940678	0.73746	2.97079	0.0228011	0.999861	yes
comp25542_c0_seq1	671	2	6	20	10	18	0.0754502	0.236278	0.781992	0.385043	0.730178	4	16	0.155864	0.632404	2.02056	0.0492893	0.999861	yes
comp54934_c0_seq1	594	1	5	19	19	11	0.0426154	0.222422	0.839193	0.826417	0.504063	3	16.3333	0.132519	0.723224	2.44825	0.0262173	0.999861	yes
comp44043_c0_seq19	1968	9	6	20	14	16	0.115763	0.0805602	0.266624	0.183796	0.221296	7.5	16.6667	0.0981617	0.223905	1.18966	0.0242215	0.999861	yes
comp19658_c0_seq1	945	46	38	23	20	7	1.23219	1.06254	0.638544	0.546802	0.201625	42	16.6667	1.14737	0.462324	-1.31135	0.022951	0.999861	yes
comp46852_c0_seq2	1426	7	8	19	20	12	0.12426	0.14824	0.349566	0.362362	0.229055	7.5	17	0.13625	0.313661	1.20295	0.0445867	0.999861	yes
comp8196_c0_seq1	655	9	7	13	18	20	0.34782	0.282391	0.520711	0.710008	0.831127	8	17	0.315106	0.687282	1.12507	0.04265	0.999861	yes
comp4966_c0_seq1	728	7	9	21	16	17	0.2434	0.326667	0.756802	0.567833	0.635618	8	18	0.285033	0.653418	1.19687	0.0130718	0.999861	yes
comp40985_c0_seq16	3810	43	41	20	21	13	0.285691	0.28435	0.137721	0.142405	0.0928747	42	18	0.285021	0.124334	-1.19685	0.00941766	0.999861	yes
comp59465_c0_seq1	765	9	4	24	15	16	0.297807	0.138163	0.823084	0.506596	0.569295	6.5	18.3333	0.217985	0.632992	1.53796	0.0469745	0.999861	yes
comp64222_c0_seq1	800	9	5	18	16	22	0.284777	0.165149	0.590306	0.516728	0.748534	7	18.6667	0.224963	0.618523	1.45914	0.0248157	0.999861	yes
comp43137_c0_seq1	1206	5	8	15	19	23	0.104948	0.175282	0.326316	0.407041	0.51911	6.5	19	0.140115	0.417489	1.57513	0.0251754	0.999861	yes
comp44368_c0_seq1	825	8	6	14	22	21	0.245465	0.192173	0.445214	0.688971	0.692858	7	19	0.218819	0.609014	1.47674	0.032168	0.999861	yes
comp27253_c0_seq1	1254	10	9	17	24	17	0.201862	0.189644	0.355669	0.494477	0.369003	9.5	19.3333	0.195753	0.406383	1.0538	0.0391564	0.999861	yes
comp34478_c0_seq9	2623	11	7	21	15	23	0.106157	0.0705171	0.210047	0.147749	0.238676	9	19.6667	0.0883369	0.198824	1.1704	0.0417732	0.999861	yes
comp21779_c0_seq1	590	7	7	22	19	20	0.30033	0.313502	0.978285	0.83202	0.922692	7	20.3333	0.306916	0.910999	1.5696	0.0041983	0.999861	yes
comp55797_c0_seq1	1024	9	5	17	24	20	0.222482	0.129022	0.435556	0.605541	0.531629	7	20.3333	0.175752	0.524242	1.57669	0.0175843	0.999861	yes
comp21836_c0_seq2	669	1	6	22	17	23	0.0378379	0.236984	0.862762	0.656531	0.935795	3.5	20.6667	0.137411	0.818363	2.57424	0.0247809	0.999861	yes
comp53854_c0_seq1	1069	12	9	21	19	23	0.284156	0.222464	0.51539	0.459206	0.585638	10.5	21	0.25331	0.520078	1.03783	0.0123292	0.999861	yes
comp8918_c0_seq1	451	5	7	29	16	20	0.280638	0.410125	1.687	0.916591	1.20707	6	21.6667	0.345381	1.27022	1.87882	0.0457099	0.999861	yes
comp38208_c1_seq5	1091	7	4	27	19	23	0.162415	0.0968791	0.649282	0.449947	0.573828	5.5	23	0.129647	0.557686	2.10486	0.00858312	0.999861	yes
comp33223_c0_seq1	1134	5	11	25	17	27	0.111612	0.256315	0.578391	0.387318	0.648082	8	23	0.183963	0.53793	1.548	0.0498036	0.999861	yes
comp57878_c0_seq1	926	4	8	30	23	18	0.109346	0.228283	0.849973	0.641725	0.529103	6	23.6667	0.168814	0.6736	1.99645	0.0204639	0.999861	yes
comp39739_c0_seq6	1349	10	6	24	18	29	0.187647	0.117526	0.46676	0.344741	0.585147	8	23.6667	0.152586	0.465549	1.60931	0.0315745	0.999861	yes
comp54466_c0_seq1	923	10	7	30	26	17	0.274253	0.200397	0.852735	0.727786	0.501333	8.5	24.3333	0.237325	0.693951	1.54797	0.0362488	0.999861	yes
comp50332_c0_seq1	444	5	8	24	34	19	0.285063	0.476104	1.41815	1.97846	1.1648	6.5	25.6667	0.380583	1.52047	1.99823	0.030061	0.999861	yes
comp47118_c0_seq6	851	5	4	25	25	30	0.148728	0.124201	0.770735	0.759001	0.959557	4.5	26.6667	0.136465	0.829764	2.60417	0.00709064	0.999861	yes
comp35798_c0_seq1	2872	64	58	39	23	18	0.56409	0.533627	0.356266	0.206907	0.170595	61	26.6667	0.548859	0.24459	-1.16607	0.0268318	0.999861	yes
comp26223_c0_seq1	936	9	10	32	24	28	0.2434	0.282305	0.896951	0.662472	0.814256	9.5	28	0.262852	0.791226	1.58984	0.0118349	0.999861	yes
comp57581_c0_seq1	933	13	7	28	34	23	0.352708	0.198249	0.787356	0.94152	0.671004	10	28.3333	0.275478	0.79996	1.53799	0.0223189	0.999861	yes
comp22630_c0_seq1	787	8	14	35	21	29	0.257317	0.470054	1.16678	0.689409	1.003	11	28.3333	0.363686	0.953063	1.38988	0.0443257	0.999861	yes
comp54184_c0_seq1	1048	8	9	20	36	30	0.193233	0.226922	0.500684	0.88751	0.779182	8.5	28.6667	0.210077	0.722459	1.78199	0.0444632	0.999861	yes
comp48590_c1_seq4	3336	2163	2396	65	20	2	16.4128	18.9782	0.511189	0.154895	0.0163186	2279.5	29	17.6955	0.227468	-6.28158	0.0440681	0.999861	yes
comp6029_c0_seq1	538	4	12	28	23	38	0.188205	0.589378	1.36543	1.10453	1.92256	8	29.6667	0.388791	1.46417	1.91302	0.0432487	0.999861	yes
comp48698_c0_seq3	851	16	13	29	25	36	0.47593	0.403653	0.894053	0.759001	1.15147	14.5	30	0.439792	0.934841	1.0879	0.0406623	0.999861	yes
comp53528_c0_seq1	1159	17	10	29	29	34	0.371295	0.227988	0.656461	0.646467	0.798499	13.5	30.6667	0.299641	0.700476	1.2251	0.0462563	0.999861	yes
comp24427_c0_seq2	1373	4	11	38	20	36	0.0737467	0.211698	0.726119	0.37635	0.713692	7.5	31.3333	0.142722	0.605387	2.08465	0.0419419	0.999861	yes
comp46814_c0_seq15	1622	17	14	30	40	25	0.265309	0.228072	0.485249	0.637149	0.419535	15.5	31.6667	0.24669	0.513978	1.05901	0.0449801	0.999861	yes
comp43753_c0_seq1	514	72	75	34	23	44	3.54587	3.85561	1.73544	1.1561	2.33007	73.5	33.6667	3.70074	1.74054	-1.08828	0.0175357	0.999861	yes
comp56517_c0_seq1	1455	17	9	43	37	31	0.29576	0.163446	0.775354	0.657008	0.579933	13	37	0.229603	0.670765	1.54667	0.0256208	0.999861	yes
comp39310_c0_seq2	877	17	14	40	45	29	0.490685	0.421816	1.19662	1.3257	0.900072	15.5	38	0.45625	1.1408	1.32214	0.0258357	0.999861	yes
comp44565_c3_seq3	1215	21	12	50	32	37	0.437518	0.260975	1.07966	0.680465	0.828904	16.5	39.6667	0.349247	0.863011	1.30513	0.0393291	0.999861	yes
comp7739_c0_seq1	600	9	9	31	45	49	0.379703	0.396356	1.35552	1.93773	2.22292	9	41.6667	0.38803	1.83872	2.24446	0.0294779	0.999861	yes
comp33948_c0_seq2	1117	19	19	51	35	40	0.43058	0.449464	1.19788	0.809556	0.974733	19	42	0.440022	0.994055	1.17575	0.0380325	0.999861	yes
comp45277_c0_seq17	1881	14	21	50	49	34	0.188405	0.295002	0.69739	0.673038	0.492004	17.5	44.3333	0.241704	0.620811	1.36092	0.0212338	0.999861	yes
comp40633_c0_seq1	1123	21	15	58	41	38	0.473361	0.352944	1.35501	0.94327	0.921049	18	45.6667	0.413153	1.07311	1.37705	0.0302283	0.999861	yes
comp53182_c0_seq1	2101	9	20	35	64	43	0.108435	0.251535	0.437056	0.78702	0.557085	14.5	47.3333	0.179985	0.59372	1.72191	0.045539	0.999861	yes
comp21359_c0_seq1	1077	30	20	57	47	43	0.705113	0.490692	1.38853	1.12749	1.08676	25	49	0.597902	1.20092	1.00616	0.0366084	0.999861	yes
comp32572_c0_seq1	1925	166	135	48	28	71	2.18288	1.85309	0.654192	0.375802	1.00394	150.5	49	2.01799	0.677977	-1.57361	0.0141208	0.999861	yes
comp26101_c0_seq1	1265	10	15	65	62	34	0.200107	0.313325	1.34809	1.26629	0.731589	12.5	53.6667	0.256716	1.11532	2.11921	0.0387976	0.999861	yes
comp40518_c0_seq2	1434	26	29	69	60	42	0.458963	0.534372	1.26239	1.08102	0.797222	27.5	57	0.496667	1.04688	1.07574	0.0473694	0.999861	yes
comp21217_c0_seq1	689	25	23	61	48	63	0.918489	0.88207	2.32276	1.79992	2.48886	24	57.3333	0.90028	2.20385	1.29158	0.0237116	0.999861	yes
comp37170_c1_seq1	1335	25	19	68	62	47	0.474037	0.376069	1.33636	1.19989	0.958287	22	59	0.425053	1.16485	1.45443	0.0123573	0.999861	yes
comp48690_c0_seq6	532	31	29	54	73	59	1.47504	1.44039	2.66303	3.54522	3.0187	30	62	1.45772	3.07565	1.07718	0.0237495	0.999861	yes
comp16089_c0_seq1	1134	34	22	80	50	72	0.75896	0.51263	1.85085	1.13917	1.72822	28	67.3333	0.635795	1.57275	1.30665	0.0361101	0.999861	yes
comp26597_c0_seq1	1175	147	157	46	58	99	3.16689	3.53066	1.0271	1.27533	2.29338	152	67.6667	3.34878	1.53194	-1.12828	0.0291393	0.999861	yes
comp45474_c0_seq5	1440	0	0	89	91	60	0	0	1.62152	1.63272	1.13414	0	80	0	1.46279	Inf	0.0123903	0.999861	yes
comp49522_c0_seq1	1220	35	43	93	71	81	0.726208	0.931329	1.99994	1.50359	1.80719	39	81.6667	0.828769	1.77024	1.09491	0.013016	0.999861	yes
comp45474_c0_seq3	1192	0	0	102	118	71	0	0	2.24501	2.55763	1.62129	0	97	0	2.14131	Inf	0.016122	0.999861	yes
comp45474_c0_seq7	1473	0	0	84	115	100	0	0	1.49614	2.0171	1.84789	0	99.6667	0	1.78704	Inf	0.00729141	0.999861	yes
comp48294_c1_seq10	2965	45	54	129	96	83	0.384185	0.481242	1.14146	0.836524	0.76196	49.5	102.667	0.432714	0.913314	1.0777	0.0404172	0.999861	yes
comp12302_c0_seq1	940	43	44	89	122	117	1.15796	1.23686	2.48403	3.35324	3.38795	43.5	109.333	1.19741	3.07507	1.3607	0.0223258	0.999861	yes
comp45474_c0_seq2	1225	0	0	136	145	80	0	0	2.91271	3.05819	1.7776	0	120.333	0	2.58283	Inf	0.0236942	0.999861	yes
comp29760_c0_seq1	390	71	44	110	164	153	4.60836	2.98114	7.39985	10.8645	10.6784	57.5	142.333	3.79475	9.64759	1.34616	0.0244191	0.999861	yes
comp38745_c0_seq1	2262	86	62	171	151	120	0.962407	0.724259	1.98334	1.72471	1.444	74	147.333	0.843333	1.71735	1.02601	0.0212624	0.999861	yes
comp19927_c0_seq1	2662	89	71	207	170	129	0.846321	0.704766	2.04013	1.64996	1.31905	80	168.667	0.775543	1.66971	1.10632	0.0398359	0.999861	yes
comp46430_c1_seq3	1842	107	74	162	155	219	1.47044	1.06154	2.30738	2.17407	3.23619	90.5	178.667	1.26599	2.57255	1.02293	0.0456127	0.999861	yes
comp36417_c0_seq1	1986	119	80	171	180	239	1.51677	1.0644	2.25898	2.34167	3.27565	99.5	196.667	1.29059	2.62543	1.02453	0.0436155	0.999861	yes
comp40376_c0_seq1	2649	133	129	347	361	255	1.27093	1.28677	3.4367	3.52093	2.62022	131	321	1.27885	3.19262	1.31989	0.0217239	0.999861	yes
comp43272_c0_seq2	4568	200	124	256	418	364	1.1083	0.717282	1.47031	2.36419	2.16897	162	346	0.912791	2.00116	1.13248	0.0473565	0.999861	yes
comp36079_c0_seq1	1538	254	222	591	416	503	4.18052	3.81409	10.0815	6.98826	8.90206	238	503.333	3.99731	8.65728	1.11489	0.0312969	0.999861	yes
comp33152_c0_seq1	634	383	381	821	669	921	15.2919	15.8793	33.9741	27.2627	39.5412	382	803.667	15.5856	33.5927	1.10793	0.0359497	0.999861	yes
comp15045_c0_seq1	2259	507	301	1052	705	881	5.68126	3.52083	12.2178	8.06315	10.6155	404	879.333	4.60105	10.2988	1.16244	0.0425289	0.999861	yes
comp20969_c0_seq1	1878	429	443	1202	1155	964	5.78249	6.23308	16.792	15.8898	13.9721	436	1107	6.00779	15.5513	1.37213	0.00497013	0.999861	yes
comp41275_c0_seq1	1131	842	771	2970	2046	3446	18.8453	18.013	68.8951	46.7385	82.9338	806.5	2820.67	18.4291	66.1892	1.84461	0.045181	0.999861	yes
comp48020_c0_seq11	5159	11079	12040	2493	7101	4373	54.3611	61.6674	12.678	35.562	23.0724	11559.5	4655.67	58.0142	23.7708	-1.28722	0.0220766	0.999861	yes
comp48020_c0_seq3	4661	11455	12271	2495	7202	4407	62.2113	69.5658	14.0438	39.9214	25.7361	11863	4701.33	65.8885	26.5671	-1.31038	0.0216912	0.999861	yes
comp48182_c0_seq2	2585	6782	6617	13719	14822	14111	66.4126	67.6387	139.238	148.142	148.585	6699.5	14217.3	67.0256	145.322	1.11647	0.00104803	0.960374	yes
