# Supplementary material for: The muscle development transcriptome landscape of ovariectomized goat
Source: R Soc Open Sci. 2017 Dec 20;4(12):171415. doi: 10.1098/rsos.171415 (PMC5750031; doi:10.1098/rsos.171415)
Supplement: Fupplementary file: The list of the genes which were mapped to Go terms [file rsos171415supp4.xls]

## Sheet: Sheet1
Note:
gene_list: The list of differently expressed genes which were categorized into certain GO term
S gene number is the numbers of differently expressed genes which were categorized into certain GO term
TS gene number is the total number of differently expressed genes which were categorized into GO terms
B gene number is the number of the genes in TB which were categorized into certain GO term
TB gene number is the number of all genes which were categorized into GO terms
P value: The statistically significant levels of GO term analysis
Regulation: The regulation type (up or down) of the genes in this specific term.
GO_ID	GO_Term	GO_function	gene_list	S gene number	TS gene number	B gene number	TB gene number	P value	Regulation
GO:0032542	sulfiredoxin activity	molecular_function	comp40376_c0_seq1;comp39310_c0_seq2	2	1612	2	118211	0.000185844	up
GO:0007416	synapse assembly	biological_process	comp38745_c0_seq1;comp69579_c0_seq1	2	1612	7	118211	0.00372912	up
GO:0045887	positive regulation of synaptic growth at neuromuscular junction	biological_process	comp88751_c0_seq1	1	1612	1	118211	0.0136366	up
GO:0019104	DNA N-glycosylase activity	molecular_function	comp34478_c0_seq9	1	1612	1	118211	0.0136366	up
GO:0014850	response to muscle activity	biological_process	comp88751_c0_seq1	1	1612	1	118211	0.0136366	up
GO:0006711	estrogen catabolic process	biological_process	comp80395_c0_seq1	1	1612	1	118211	0.0136366	down
GO:0052695	cellular glucuronidation	biological_process	comp80395_c0_seq1	1	1612	1	118211	0.0136366	down
GO:0046645	positive regulation of gamma-delta T cell activation	biological_process	comp76612_c0_seq1	1	1612	1	118211	0.0136366	down
GO:0090102	cochlea development	biological_process	comp88751_c0_seq1	1	1612	1	118211	0.0136366	up
GO:0060422	peptidyl-dipeptidase inhibitor activity	molecular_function	comp15045_c0_seq1	1	1612	1	118211	0.0136366	up
GO:0032224	positive regulation of synaptic transmission, cholinergic	biological_process	comp88751_c0_seq1	1	1612	1	118211	0.0136366	up
GO:0030704	vitelline membrane formation	biological_process	comp21217_c0_seq1	1	1612	1	118211	0.0136366	up
GO:0044267	cellular protein metabolic process	biological_process	comp56635_c0_seq1;comp101922_c0_seq1	2	1612	14	118211	0.0151689	up,down
GO:0031594	neuromuscular junction	cellular_component	comp38745_c0_seq1;comp88751_c0_seq1	2	1612	15	118211	0.0173459	up
GO:0031225	anchored to membrane	cellular_component	comp45277_c0_seq17;comp38745_c0_seq1;comp113186_c0_seq1;comp111544_c0_seq1;comp15045_c0_seq1	5	1612	121	118211	0.0255221	up,down
GO:0006066	alcohol metabolic process	biological_process	comp134392_c0_seq1	1	1612	2	118211	0.0270874	down
GO:0030538	embryonic genitalia morphogenesis	biological_process	comp85540_c0_seq1	1	1612	2	118211	0.0270874	down
GO:0060286	flagellar cell motility	biological_process	comp89903_c0_seq1	1	1612	2	118211	0.0270874	down
GO:0048619	embryonic hindgut morphogenesis	biological_process	comp85540_c0_seq1	1	1612	2	118211	0.0270874	down
GO:0003990	acetylcholinesterase activity	molecular_function	comp38745_c0_seq1	1	1612	2	118211	0.0270874	up
GO:0048935	peripheral nervous system neuron development	biological_process	comp124829_c0_seq1	1	1612	2	118211	0.0270874	down
GO:0008812	choline dehydrogenase activity	molecular_function	comp134392_c0_seq1	1	1612	2	118211	0.0270874	down
GO:0001706	endoderm formation	biological_process	comp12302_c0_seq1;comp24717_c0_seq2	2	1612	20	118211	0.0300122	up
GO:0004177	aminopeptidase activity	molecular_function	comp90298_c0_seq1;comp112100_c0_seq1;comp112432_c0_seq1	3	1612	55	118211	0.0393255	up,down
GO:0021700	developmental maturation	biological_process	comp69579_c0_seq1	1	1612	3	118211	0.0403549	up
GO:0050906	detection of stimulus involved in sensory perception	biological_process	comp81507_c0_seq1	1	1612	3	118211	0.0403549	down
GO:0031362	anchored to external side of plasma membrane	cellular_component	comp125778_c0_seq1	1	1612	3	118211	0.0403549	down
GO:0070286	axonemal dynein complex assembly	biological_process	comp89903_c0_seq1	1	1612	3	118211	0.0403549	down
GO:0042359	vitamin D metabolic process	biological_process	comp95045_c0_seq1	1	1612	3	118211	0.0403549	up
GO:0046632	alpha-beta T cell differentiation	biological_process	comp85540_c0_seq1	1	1612	3	118211	0.0403549	down
GO:0003835	beta-galactoside alpha-2,6-sialyltransferase activity	molecular_function	comp1563_c0_seq1	1	1612	3	118211	0.0403549	down
GO:0004937	alpha1-adrenergic receptor activity	molecular_function	comp113808_c0_seq1	1	1612	3	118211	0.0403549	down
GO:0060285	ciliary cell motility	biological_process	comp89903_c0_seq1	1	1612	3	118211	0.0403549	down
GO:0014012	peripheral nervous system axon regeneration	biological_process	comp69579_c0_seq1	1	1612	3	118211	0.0403549	up
GO:0051915	induction of synaptic plasticity by chemical substance	biological_process	comp69579_c0_seq1	1	1612	3	118211	0.0403549	up
GO:0006687	glycosphingolipid metabolic process	biological_process	comp16374_c1_seq1	1	1612	3	118211	0.0403549	down
GO:0003796	lysozyme activity	molecular_function	comp33948_c0_seq2	1	1612	3	118211	0.0403549	up
GO:0004392	heme oxygenase (decyclizing) activity	molecular_function	comp36079_c0_seq1	1	1612	3	118211	0.0403549	up
GO:0019441	tryptophan catabolic process to kynurenine	biological_process	comp65927_c0_seq1	1	1612	3	118211	0.0403549	up
GO:0005129	granulocyte macrophage colony-stimulating factor receptor binding	molecular_function	comp79695_c0_seq1	1	1612	3	118211	0.0403549	up
GO:0006677	glycosylceramide metabolic process	biological_process	comp16374_c1_seq1	1	1612	3	118211	0.0403549	down
GO:0016339	calcium-dependent cell-cell adhesion	biological_process	comp35798_c0_seq1;comp685_c0_seq1	2	1612	24	118211	0.0420694	down
GO:0001578	microtubule bundle formation	biological_process	comp130922_c0_seq1;comp69579_c0_seq1	2	1612	26	118211	0.0486661	up,down
GO:0006139	nucleobase, nucleoside, nucleotide and nucleic acid metabolic process	biological_process	comp76266_c0_seq1;comp132453_c0_seq1	2	1612	27	118211	0.0520954	up
GO:0019695	choline metabolic process	biological_process	comp38745_c0_seq1	1	1612	4	118211	0.0534416	up
GO:0048742	regulation of skeletal muscle fiber development	biological_process	comp118322_c0_seq1	1	1612	4	118211	0.0534416	up
GO:0006797	polyphosphate metabolic process	biological_process	comp21836_c0_seq2	1	1612	4	118211	0.0534416	up
GO:0004446	inositol-hexakisphosphate phosphatase activity	molecular_function	comp21836_c0_seq2	1	1612	4	118211	0.0534416	up
GO:0034417	bisphosphoglycerate 3-phosphatase activity	molecular_function	comp21836_c0_seq2	1	1612	4	118211	0.0534416	up
GO:0033153	T cell receptor V(D)J recombination	biological_process	comp85540_c0_seq1	1	1612	4	118211	0.0534416	down
GO:0009743	response to carbohydrate stimulus	biological_process	comp69579_c0_seq1	1	1612	4	118211	0.0534416	up
GO:0004030	aldehyde dehydrogenase [NAD(P)+] activity	molecular_function	comp36417_c0_seq1	1	1612	4	118211	0.0534416	up
GO:0051602	response to electrical stimulus	biological_process	comp88751_c0_seq1	1	1612	4	118211	0.0534416	up
GO:0017017	MAP kinase tyrosine/serine/threonine phosphatase activity	molecular_function	comp12302_c0_seq1;comp24717_c0_seq2	2	1612	28	118211	0.0556082	up
GO:0006537	glutamate biosynthetic process	biological_process	comp12584_c0_seq1	1	1612	5	118211	0.0663499	up
GO:0005030	neurotrophin receptor activity	molecular_function	comp94658_c0_seq1	1	1612	5	118211	0.0663499	up
GO:0004657	proline dehydrogenase activity	molecular_function	comp12584_c0_seq1	1	1612	5	118211	0.0663499	up
GO:0009648	photoperiodism	biological_process	comp2436_c0_seq1	1	1612	5	118211	0.0663499	up
GO:0006562	proline catabolic process	biological_process	comp12584_c0_seq1	1	1612	5	118211	0.0663499	up
GO:0009186	deoxyribonucleoside diphosphate metabolic process	biological_process	comp22075_c0_seq1	1	1612	5	118211	0.0663499	down
GO:0008466	glycogenin glucosyltransferase activity	molecular_function	comp60142_c0_seq1	1	1612	5	118211	0.0663499	down
GO:0006999	nuclear pore organization	biological_process	comp111552_c0_seq1	1	1612	5	118211	0.0663499	down
GO:0071375	cellular response to peptide hormone stimulus	biological_process	comp69579_c0_seq1	1	1612	5	118211	0.0663499	up
GO:0008969	phosphohistidine phosphatase activity	molecular_function	comp21836_c0_seq2	1	1612	5	118211	0.0663499	up
GO:0002830	positive regulation of type 2 immune response	biological_process	comp76612_c0_seq1	1	1612	5	118211	0.0663499	down
GO:0004833	tryptophan 2,3-dioxygenase activity	molecular_function	comp65927_c0_seq1	1	1612	5	118211	0.0663499	up
GO:0017085	response to insecticide	biological_process	comp69579_c0_seq1	1	1612	5	118211	0.0663499	up
GO:0008408	3'-5' exonuclease activity	molecular_function	comp76266_c0_seq1;comp132453_c0_seq1	2	1612	31	118211	0.0666179	up
GO:0030512	negative regulation of transforming growth factor beta receptor signaling pathway	biological_process	comp120597_c0_seq1;comp98415_c0_seq1	2	1612	32	118211	0.0704358	down
GO:0008195	phosphatidate phosphatase activity	molecular_function	comp83921_c0_seq1;comp74181_c0_seq1	2	1612	33	118211	0.0743231	up
GO:0009263	deoxyribonucleotide biosynthetic process	biological_process	comp22075_c0_seq1	1	1612	6	118211	0.0790822	down
GO:0008265	Mo-molybdopterin cofactor sulfurase activity	molecular_function	comp120934_c0_seq1	1	1612	6	118211	0.0790822	down
GO:0046914	transition metal ion binding	molecular_function	comp22075_c0_seq1	1	1612	6	118211	0.0790822	down
GO:0005903	brush border	cellular_component	comp96000_c0_seq1	1	1612	6	118211	0.0790822	down
GO:0060287	cilium movement involved in determination of left/right asymmetry	biological_process	comp89903_c0_seq1	1	1612	6	118211	0.0790822	down
GO:0070932	histone H3 deacetylation	biological_process	comp118322_c0_seq1	1	1612	6	118211	0.0790822	up
GO:0033189	response to vitamin A	biological_process	comp69579_c0_seq1	1	1612	6	118211	0.0790822	up
GO:0090050	positive regulation of cell migration involved in sprouting angiogenesis	biological_process	comp118322_c0_seq1	1	1612	6	118211	0.0790822	up
GO:0010035	response to inorganic substance	biological_process	comp69579_c0_seq1	1	1612	6	118211	0.0790822	up
GO:0051393	alpha-actinin binding	molecular_function	comp87246_c0_seq1	1	1612	6	118211	0.0790822	down
GO:0005608	laminin-3 complex	cellular_component	comp137217_c0_seq1	1	1612	6	118211	0.0790822	down
GO:0042981	regulation of apoptosis	biological_process	comp85540_c0_seq1;comp12302_c0_seq1;comp76612_c0_seq1;comp24717_c0_seq2	4	1612	121	118211	0.0844219	up,down
GO:0030997	regulation of centriole-centriole cohesion	biological_process	comp84554_c0_seq1	1	1612	7	118211	0.0916411	down
GO:0016790	thiolester hydrolase activity	molecular_function	comp87246_c0_seq1	1	1612	7	118211	0.0916411	down
GO:0008330	protein tyrosine/threonine phosphatase activity	molecular_function	comp24717_c0_seq2	1	1612	7	118211	0.0916411	up
GO:0007190	activation of adenylate cyclase activity	biological_process	comp94658_c0_seq1	1	1612	7	118211	0.0916411	up
GO:0034501	protein localization to kinetochore	biological_process	comp69034_c0_seq1	1	1612	7	118211	0.0916411	up
GO:0000285	1-phosphatidylinositol-3-phosphate 5-kinase activity	molecular_function	comp101922_c0_seq1	1	1612	7	118211	0.0916411	up
GO:0006081	cellular aldehyde metabolic process	biological_process	comp36417_c0_seq1	1	1612	7	118211	0.0916411	up
GO:0047749	cholestanetriol 26-monooxygenase activity	molecular_function	comp95045_c0_seq1	1	1612	7	118211	0.0916411	up
GO:0031224	intrinsic to membrane	cellular_component	comp120684_c0_seq1	1	1612	7	118211	0.0916411	up
GO:0048678	response to axon injury	biological_process	comp88751_c0_seq1	1	1612	7	118211	0.0916411	up
GO:0071438	invadopodium membrane	cellular_component	comp90298_c0_seq1	1	1612	7	118211	0.0916411	down
GO:0010716	negative regulation of extracellular matrix disassembly	biological_process	comp90298_c0_seq1	1	1612	7	118211	0.0916411	down
GO:0004748	ribonucleoside-diphosphate reductase activity	molecular_function	comp22075_c0_seq1	1	1612	7	118211	0.0916411	down
GO:0043204	perikaryon	cellular_component	comp70723_c0_seq1;comp69579_c0_seq1	2	1612	38	118211	0.0947125	up,down
GO:0000188	inactivation of MAPK activity	biological_process	comp12302_c0_seq1;comp24717_c0_seq2	2	1612	39	118211	0.0989639	up
GO:0034651	cortisol biosynthetic process	biological_process	comp70723_c0_seq1	1	1612	8	118211	0.104029	down
GO:0071477	cellular hypotonic salinity response	biological_process	comp11991_c1_seq1	1	1612	8	118211	0.104029	down
GO:0010457	centriole-centriole cohesion	biological_process	comp84554_c0_seq1	1	1612	8	118211	0.104029	down
GO:0016494	C-X-C chemokine receptor activity	molecular_function	comp56850_c0_seq1	1	1612	8	118211	0.104029	up
GO:0032342	aldosterone biosynthetic process	biological_process	comp70723_c0_seq1	1	1612	8	118211	0.104029	down
GO:0048814	regulation of dendrite morphogenesis	biological_process	comp38745_c0_seq1	1	1612	9	118211	0.116248	up
GO:0001514	selenocysteine incorporation	biological_process	comp44368_c0_seq1	1	1612	9	118211	0.116248	up
GO:0006432	phenylalanyl-tRNA aminoacylation	biological_process	comp79194_c0_seq1	1	1612	9	118211	0.116248	up
GO:0051271	negative regulation of cellular component movement	biological_process	comp125778_c0_seq1	1	1612	9	118211	0.116248	down
GO:0042592	homeostatic process	biological_process	comp125778_c0_seq1	1	1612	9	118211	0.116248	down
GO:0009612	response to mechanical stimulus	biological_process	comp69579_c0_seq1	1	1612	10	118211	0.1283	up
GO:0060291	long-term synaptic potentiation	biological_process	comp88751_c0_seq1	1	1612	10	118211	0.1283	up
GO:0015020	glucuronosyltransferase activity	molecular_function	comp80395_c0_seq1	1	1612	10	118211	0.1283	down
GO:0071028	nuclear mRNA surveillance	biological_process	comp101191_c0_seq1	1	1612	10	118211	0.1283	down
GO:0008373	sialyltransferase activity	molecular_function	comp16374_c1_seq1	1	1612	10	118211	0.1283	down
GO:0015949	nucleobase, nucleoside and nucleotide interconversion	biological_process	comp22075_c0_seq1	1	1612	10	118211	0.1283	down
GO:0004629	phospholipase C activity	molecular_function	comp71922_c0_seq1	1	1612	10	118211	0.1283	down
GO:0008332	low voltage-gated calcium channel activity	molecular_function	comp70723_c0_seq1	1	1612	10	118211	0.1283	down
GO:0035097	histone methyltransferase complex	cellular_component	comp118322_c0_seq1;comp94572_c0_seq1	2	1612	48	118211	0.139331	up,down
GO:0005102	receptor binding	molecular_function	comp20969_c0_seq1;comp137217_c0_seq1;comp90298_c0_seq1;comp24427_c0_seq2	4	1612	146	118211	0.139882	up,down
GO:0031177	phosphopantetheine binding	molecular_function	comp128887_c0_seq1	1	1612	11	118211	0.140188	up
GO:0010629	negative regulation of gene expression	biological_process	comp88751_c0_seq1	1	1612	11	118211	0.140188	up
GO:0016075	rRNA catabolic process	biological_process	comp101191_c0_seq1	1	1612	11	118211	0.140188	down
GO:0051019	mitogen-activated protein kinase binding	molecular_function	comp12302_c0_seq1	1	1612	11	118211	0.140188	up
GO:0034983	peptidyl-lysine deacetylation	biological_process	comp118322_c0_seq1	1	1612	11	118211	0.140188	up
GO:0015175	neutral amino acid transmembrane transporter activity	molecular_function	comp45779_c0_seq6	1	1612	11	118211	0.140188	down
GO:0004890	GABA-A receptor activity	molecular_function	comp114429_c0_seq1	1	1612	11	118211	0.140188	up
GO:0007613	memory	biological_process	comp88751_c0_seq1	1	1612	11	118211	0.140188	up
GO:0004826	phenylalanine-tRNA ligase activity	molecular_function	comp79194_c0_seq1	1	1612	11	118211	0.140188	up
GO:0043515	kinetochore binding	molecular_function	comp69034_c0_seq1	1	1612	11	118211	0.140188	up
GO:0005031	tumor necrosis factor receptor activity	molecular_function	comp33223_c0_seq1	1	1612	11	118211	0.140188	up
GO:0005249	voltage-gated potassium channel activity	molecular_function	comp12484_c0_seq1;comp110103_c0_seq1;comp53182_c0_seq1	3	1612	95	118211	0.140662	up,down
GO:0016308	1-phosphatidylinositol-4-phosphate 5-kinase activity	molecular_function	comp101922_c0_seq1	1	1612	12	118211	0.151914	up
GO:0050873	brown fat cell differentiation	biological_process	comp39800_c0_seq21	1	1612	12	118211	0.151914	down
GO:0043395	heparan sulfate proteoglycan binding	molecular_function	comp15045_c0_seq1	1	1612	12	118211	0.151914	up
GO:0051291	protein heterooligomerization	biological_process	comp136895_c0_seq1	1	1612	13	118211	0.16348	down
GO:0050872	white fat cell differentiation	biological_process	comp39800_c0_seq21	1	1612	13	118211	0.16348	down
GO:0043202	lysosomal lumen	cellular_component	comp135869_c0_seq1	1	1612	13	118211	0.16348	down
GO:0005230	extracellular ligand-gated ion channel activity	molecular_function	comp114429_c0_seq1	1	1612	13	118211	0.16348	up
GO:0000739	DNA strand annealing activity	molecular_function	comp578_c0_seq1	1	1612	13	118211	0.16348	down
GO:0003810	protein-glutamine gamma-glutamyltransferase activity	molecular_function	comp89674_c0_seq1	1	1612	13	118211	0.16348	down
GO:0007155	cell adhesion	biological_process	comp53907_c0_seq1;comp51160_c0_seq1;comp137152_c0_seq1;comp135869_c0_seq1;comp137217_c0_seq1;comp123821_c0_seq1;comp17031_c0_seq1;comp90298_c0_seq1;comp91199_c0_seq1;comp104763_c0_seq1;comp99753_c0_seq1;comp113186_c0_seq1;comp25299_c0_seq2;comp111544_c0_seq1	14	1612	769	118211	0.171408	up,down
GO:0004415	hyalurononglucosaminidase activity	molecular_function	comp46814_c0_seq15	1	1612	14	118211	0.174889	up
GO:0070933	histone H4 deacetylation	biological_process	comp118322_c0_seq1	1	1612	14	118211	0.174889	up
GO:0031080	Nup107-160 complex	cellular_component	comp111552_c0_seq1	1	1612	14	118211	0.174889	down
GO:0018345	protein palmitoylation	biological_process	comp44043_c0_seq19	1	1612	14	118211	0.174889	up
GO:0004745	retinol dehydrogenase activity	molecular_function	comp30774_c0_seq2	1	1612	14	118211	0.174889	down
GO:0001540	beta-amyloid binding	molecular_function	comp38745_c0_seq1	1	1612	14	118211	0.174889	up
GO:0042043	neurexin family protein binding	molecular_function	comp128899_c0_seq1	1	1612	14	118211	0.174889	down
GO:0019370	leukotriene biosynthetic process	biological_process	comp112100_c0_seq1;comp112432_c0_seq1	2	1612	56	118211	0.177598	up
GO:0005788	endoplasmic reticulum lumen	cellular_component	comp38745_c0_seq1;comp21836_c0_seq2;comp5675_c0_seq1;comp54466_c0_seq1	4	1612	163	118211	0.18397	up
GO:0003906	DNA-(apurinic or apyrimidinic site) lyase activity	molecular_function	comp34478_c0_seq9	1	1612	15	118211	0.186142	up
GO:0016409	palmitoyltransferase activity	molecular_function	comp44043_c0_seq19	1	1612	15	118211	0.186142	up
GO:0045600	positive regulation of fat cell differentiation	biological_process	comp39800_c0_seq21	1	1612	15	118211	0.186142	down
GO:0001782	B cell homeostasis	biological_process	comp102426_c0_seq1	1	1612	15	118211	0.186142	up
GO:0015379	potassium:chloride symporter activity	molecular_function	comp11991_c1_seq1	1	1612	15	118211	0.186142	down
GO:0007188	G-protein signaling, coupled to cAMP nucleotide second messenger	biological_process	comp113808_c0_seq1	1	1612	15	118211	0.186142	down
GO:0007271	synaptic transmission, cholinergic	biological_process	comp38745_c0_seq1	1	1612	15	118211	0.186142	up
GO:0070097	delta-catenin binding	molecular_function	comp87246_c0_seq1	1	1612	15	118211	0.186142	down
GO:0006814	sodium ion transport	biological_process	comp78926_c0_seq1;comp46879_c0_seq51;comp11991_c1_seq1	3	1612	109	118211	0.186795	up,down
GO:0000940	condensed chromosome outer kinetochore	cellular_component	comp69034_c0_seq1	1	1612	16	118211	0.197242	up
GO:0005487	nucleocytoplasmic transporter activity	molecular_function	comp111552_c0_seq1	1	1612	16	118211	0.197242	down
GO:0032508	DNA duplex unwinding	biological_process	comp578_c0_seq1	1	1612	16	118211	0.197242	down
GO:0016998	cell wall macromolecule catabolic process	biological_process	comp33948_c0_seq2	1	1612	16	118211	0.197242	up
GO:0030151	molybdenum ion binding	molecular_function	comp120934_c0_seq1	1	1612	16	118211	0.197242	down
GO:0042113	B cell activation	biological_process	comp102426_c0_seq1	1	1612	16	118211	0.197242	up
GO:0009258	10-formyltetrahydrofolate catabolic process	biological_process	comp128887_c0_seq1	1	1612	17	118211	0.20819	up
GO:0043113	receptor clustering	biological_process	comp88751_c0_seq1	1	1612	17	118211	0.20819	up
GO:0007080	mitotic metaphase plate congression	biological_process	comp69034_c0_seq1	1	1612	17	118211	0.20819	up
GO:0016155	formyltetrahydrofolate dehydrogenase activity	molecular_function	comp128887_c0_seq1	1	1612	17	118211	0.20819	up
GO:0045294	alpha-catenin binding	molecular_function	comp87246_c0_seq1	1	1612	17	118211	0.20819	down
GO:0016742	hydroxymethyl-, formyl- and related transferase activity	molecular_function	comp128887_c0_seq1	1	1612	17	118211	0.20819	up
GO:0035121	tail morphogenesis	biological_process	comp100448_c0_seq1	1	1612	17	118211	0.20819	up
GO:0006622	protein targeting to lysosome	biological_process	comp135869_c0_seq1	1	1612	17	118211	0.20819	down
GO:0006805	xenobiotic metabolic process	biological_process	comp80395_c0_seq1;comp95045_c0_seq1	2	1612	63	118211	0.212219	up,down
GO:0043140	ATP-dependent 3'-5' DNA helicase activity	molecular_function	comp578_c0_seq1	1	1612	18	118211	0.218989	down
GO:0071363	cellular response to growth factor stimulus	biological_process	comp69579_c0_seq1	1	1612	18	118211	0.218989	up
GO:0030282	bone mineralization	biological_process	comp21836_c0_seq2	1	1612	18	118211	0.218989	up
GO:0005980	glycogen catabolic process	biological_process	comp60142_c0_seq1	1	1612	18	118211	0.218989	down
GO:0021915	neural tube development	biological_process	comp85540_c0_seq1	1	1612	18	118211	0.218989	down
GO:0017137	Rab GTPase binding	molecular_function	comp56517_c0_seq1;comp128899_c0_seq1	2	1612	65	118211	0.222233	up,down
GO:0030173	integral to Golgi membrane	cellular_component	comp1563_c0_seq1;comp16374_c1_seq1	2	1612	66	118211	0.227254	down
GO:0007219	Notch signaling pathway	biological_process	comp100448_c0_seq1;comp113186_c0_seq1;comp111544_c0_seq1	3	1612	121	118211	0.228964	up,down
GO:0006777	Mo-molybdopterin cofactor biosynthetic process	biological_process	comp120934_c0_seq1	1	1612	19	118211	0.229641	down
GO:0005542	folic acid binding	molecular_function	comp58288_c0_seq1	1	1612	19	118211	0.229641	up
GO:0008409	5'-3' exonuclease activity	molecular_function	comp101191_c0_seq1	1	1612	19	118211	0.229641	down
GO:0008239	dipeptidyl-peptidase activity	molecular_function	comp90298_c0_seq1	1	1612	19	118211	0.229641	down
GO:0031116	positive regulation of microtubule polymerization	biological_process	comp69579_c0_seq1	1	1612	19	118211	0.229641	up
GO:0006289	nucleotide-excision repair	biological_process	comp34478_c0_seq9	1	1612	19	118211	0.229641	up
GO:0007528	neuromuscular junction development	biological_process	comp88751_c0_seq1	1	1612	19	118211	0.229641	up
GO:0016504	peptidase activator activity	molecular_function	comp20969_c0_seq1	1	1612	19	118211	0.229641	up
GO:0016620	oxidoreductase activity, acting on the aldehyde or oxo group of donors, NAD or NADP as acceptor	molecular_function	comp128887_c0_seq1	1	1612	19	118211	0.229641	up
GO:0043190	ATP-binding cassette (ABC) transporter complex	cellular_component	comp91429_c0_seq1	1	1612	20	118211	0.240148	down
GO:0071479	cellular response to ionizing radiation	biological_process	comp2436_c0_seq1	1	1612	20	118211	0.240148	up
GO:0034504	protein localization to nucleus	biological_process	comp101922_c0_seq1	1	1612	20	118211	0.240148	up
GO:0010827	regulation of glucose transport	biological_process	comp111552_c0_seq1;comp94917_c0_seq1	2	1612	69	118211	0.242359	down
GO:0004714	transmembrane receptor protein tyrosine kinase activity	molecular_function	comp94658_c0_seq1;comp88751_c0_seq1	2	1612	69	118211	0.242359	up
GO:0008907	integrase activity	molecular_function	comp84487_c0_seq1	1	1612	21	118211	0.250512	down
GO:0072357	PTW/PP1 phosphatase complex	cellular_component	comp43272_c0_seq2	1	1612	21	118211	0.250512	up
GO:0070491	repressing transcription factor binding	molecular_function	comp118322_c0_seq1	1	1612	21	118211	0.250512	up
GO:0042734	presynaptic membrane	cellular_component	comp38745_c0_seq1	1	1612	21	118211	0.250512	up
GO:0008233	peptidase activity	molecular_function	comp132683_c0_seq1	1	1612	21	118211	0.250512	down
GO:0048511	rhythmic process	biological_process	comp100448_c0_seq1	1	1612	21	118211	0.250512	up
GO:0048557	embryonic digestive tract morphogenesis	biological_process	comp85540_c0_seq1	1	1612	22	118211	0.260734	down
GO:0008889	glycerophosphodiester phosphodiesterase activity	molecular_function	comp56557_c0_seq1	1	1612	22	118211	0.260734	up
GO:0004713	protein tyrosine kinase activity	molecular_function	comp100170_c0_seq1;comp65032_c0_seq1;comp48271_c0_seq3	3	1612	131	118211	0.265308	up
GO:0005911	cell-cell junction	cellular_component	comp128302_c0_seq1;comp104763_c0_seq1	2	1612	74	118211	0.26761	down
GO:0007166	cell surface receptor linked signaling pathway	biological_process	comp137217_c0_seq1;comp102426_c0_seq1	2	1612	74	118211	0.26761	up,down
GO:0001555	oocyte growth	biological_process	comp94572_c0_seq1	1	1612	23	118211	0.270817	down
GO:0000036	acyl carrier activity	molecular_function	comp128887_c0_seq1	1	1612	23	118211	0.270817	up
GO:0004707	MAP kinase activity	molecular_function	comp98214_c0_seq1	1	1612	23	118211	0.270817	down
GO:0031941	filamentous actin	cellular_component	comp96000_c0_seq1	1	1612	23	118211	0.270817	down
GO:0030139	endocytic vesicle	cellular_component	comp90298_c0_seq1	1	1612	23	118211	0.270817	down
GO:0033148	positive regulation of estrogen receptor signaling pathway	biological_process	comp94572_c0_seq1	1	1612	23	118211	0.270817	down
GO:0031267	small GTPase binding	molecular_function	comp17413_c0_seq1	1	1612	23	118211	0.270817	down
GO:0015758	glucose transport	biological_process	comp111552_c0_seq1;comp94917_c0_seq1	2	1612	75	118211	0.272662	down
GO:0045773	positive regulation of axon extension	biological_process	comp69579_c0_seq1	1	1612	24	118211	0.280762	up
GO:0000132	establishment of mitotic spindle orientation	biological_process	comp69034_c0_seq1	1	1612	24	118211	0.280762	up
GO:0019897	extrinsic to plasma membrane	cellular_component	comp128899_c0_seq1	1	1612	24	118211	0.280762	down
GO:0043542	endothelial cell migration	biological_process	comp90298_c0_seq1	1	1612	24	118211	0.280762	down
GO:0021510	spinal cord development	biological_process	comp24300_c0_seq2	1	1612	24	118211	0.280762	down
GO:0000405	bubble DNA binding	molecular_function	comp578_c0_seq1	1	1612	25	118211	0.290572	down
GO:0043088	regulation of Cdc42 GTPase activity	biological_process	comp17413_c0_seq1	1	1612	25	118211	0.290572	down
GO:0005021	vascular endothelial growth factor-activated receptor activity	molecular_function	comp54466_c0_seq1	1	1612	26	118211	0.300249	up
GO:0032869	cellular response to insulin stimulus	biological_process	comp118322_c0_seq1	1	1612	26	118211	0.300249	up
GO:0006959	humoral immune response	biological_process	comp1563_c0_seq1	1	1612	26	118211	0.300249	down
GO:0060041	retina development in camera-type eye	biological_process	comp88751_c0_seq1	1	1612	27	118211	0.309793	up
GO:0010628	positive regulation of gene expression	biological_process	comp88751_c0_seq1	1	1612	27	118211	0.309793	up
GO:0048037	cofactor binding	molecular_function	comp128887_c0_seq1	1	1612	28	118211	0.319207	up
GO:0030832	regulation of actin filament length	biological_process	comp66244_c0_seq1	1	1612	28	118211	0.319207	up
GO:0072368	regulation of lipid transport by negative regulation of transcription from RNA polymerase II promoter	biological_process	comp48678_c4_seq59	1	1612	28	118211	0.319207	down
GO:2000191	regulation of fatty acid transport	biological_process	comp48678_c4_seq59	1	1612	28	118211	0.319207	down
GO:0016829	lyase activity	molecular_function	comp120934_c0_seq1	1	1612	28	118211	0.319207	down
GO:0072362	regulation of glycolysis by negative regulation of transcription from RNA polymerase II promoter	biological_process	comp48678_c4_seq59	1	1612	28	118211	0.319207	down
GO:0005452	inorganic anion exchanger activity	molecular_function	comp23211_c0_seq3	1	1612	28	118211	0.319207	down
GO:0034641	cellular nitrogen compound metabolic process	biological_process	comp45779_c0_seq6	1	1612	28	118211	0.319207	down
GO:0005622	intracellular	cellular_component	comp45474_c0_seq7;comp45474_c0_seq5;comp122069_c0_seq1;comp121315_c0_seq1;comp45474_c0_seq3;comp13800_c0_seq2;comp45474_c0_seq2;comp48271_c0_seq3;comp76266_c0_seq1;comp132453_c0_seq1	10	1612	608	118211	0.319217	up,down
GO:0006811	ion transport	biological_process	comp32379_c1_seq1;comp45779_c0_seq6	2	1612	86	118211	0.32795	up,down
GO:0006071	glycerol metabolic process	biological_process	comp56557_c0_seq1	1	1612	29	118211	0.328493	up
GO:0043928	exonucleolytic nuclear-transcribed mRNA catabolic process involved in deadenylation-dependent decay	biological_process	comp101191_c0_seq1	1	1612	31	118211	0.346687	down
GO:0045295	gamma-catenin binding	molecular_function	comp87246_c0_seq1	1	1612	31	118211	0.346687	down
GO:0007163	establishment or maintenance of cell polarity	biological_process	comp128302_c0_seq1	1	1612	31	118211	0.346687	down
GO:0030425	dendrite	cellular_component	comp38745_c0_seq1;comp70723_c0_seq1;comp127419_c0_seq1	3	1612	153	118211	0.346866	up,down
GO:0006629	lipid metabolic process	biological_process	comp56557_c0_seq1;comp71922_c0_seq1	2	1612	90	118211	0.347803	up,down
GO:0046934	phosphatidylinositol-4,5-bisphosphate 3-kinase activity	molecular_function	comp102426_c0_seq1	1	1612	32	118211	0.355598	up
GO:0042147	retrograde transport, endosome to Golgi	biological_process	comp101922_c0_seq1	1	1612	32	118211	0.355598	up
GO:0019722	calcium-mediated signaling	biological_process	comp55011_c0_seq1	1	1612	32	118211	0.355598	up
GO:0000083	regulation of transcription involved in G1/S phase of mitotic cell cycle	biological_process	comp22075_c0_seq1	1	1612	32	118211	0.355598	down
GO:0007267	cell-cell signaling	biological_process	comp128302_c0_seq1;comp45277_c0_seq17;comp113808_c0_seq1	3	1612	156	118211	0.357992	up,down
GO:0007243	intracellular protein kinase cascade	biological_process	comp64222_c0_seq1;comp26963_c0_seq1;comp113808_c0_seq1	3	1612	156	118211	0.357992	up,down
GO:0009411	response to UV	biological_process	comp41674_c0_seq1	1	1612	33	118211	0.364388	up
GO:0003993	acid phosphatase activity	molecular_function	comp21836_c0_seq2	1	1612	33	118211	0.364388	up
GO:0045121	membrane raft	cellular_component	comp90298_c0_seq1;comp101922_c0_seq1	2	1612	95	118211	0.372332	up,down
GO:0005882	intermediate filament	cellular_component	comp84065_c0_seq1	1	1612	34	118211	0.373058	up
GO:0045666	positive regulation of neuron differentiation	biological_process	comp69579_c0_seq1	1	1612	34	118211	0.373058	up
GO:0030424	axon	cellular_component	comp38745_c0_seq1;comp69579_c0_seq1;comp11991_c1_seq1	3	1612	161	118211	0.37647	up,down
GO:0030018	Z disc	cellular_component	comp48020_c0_seq3;comp48020_c0_seq11	2	1612	96	118211	0.377194	down
GO:0031258	lamellipodium membrane	cellular_component	comp90298_c0_seq1	1	1612	35	118211	0.38161	down
GO:0042692	muscle cell differentiation	biological_process	comp53907_c0_seq1	1	1612	35	118211	0.38161	down
GO:0005215	transporter activity	molecular_function	comp114190_c0_seq1;comp78926_c0_seq1;comp91429_c0_seq1	3	1612	164	118211	0.387505	up,down
GO:0071044	histone mRNA catabolic process	biological_process	comp101191_c0_seq1	1	1612	36	118211	0.390045	down
GO:0001756	somitogenesis	biological_process	comp100448_c0_seq1	1	1612	36	118211	0.390045	up
GO:0000077	DNA damage checkpoint	biological_process	comp2436_c0_seq1	1	1612	36	118211	0.390045	up
GO:0007623	circadian rhythm	biological_process	comp2436_c0_seq1	1	1612	36	118211	0.390045	up
GO:0006342	chromatin silencing	biological_process	comp94572_c0_seq1	1	1612	36	118211	0.390045	down
GO:0008237	metallopeptidase activity	molecular_function	comp112100_c0_seq1;comp112432_c0_seq1	2	1612	99	118211	0.391684	up
GO:0043231	intracellular membrane-bounded organelle	cellular_component	comp12478_c0_seq1	1	1612	38	118211	0.406572	down
GO:0005978	glycogen biosynthetic process	biological_process	comp60142_c0_seq1	1	1612	38	118211	0.406572	down
GO:0006813	potassium ion transport	biological_process	comp11991_c1_seq1	1	1612	38	118211	0.406572	down
GO:0006979	response to oxidative stress	biological_process	comp40376_c0_seq1;comp39310_c0_seq2	2	1612	103	118211	0.410761	up
GO:0043234	protein complex	cellular_component	comp70768_c0_seq1;comp84554_c0_seq1	2	1612	103	118211	0.410761	up,down
GO:0001822	kidney development	biological_process	comp125778_c0_seq1	1	1612	39	118211	0.414667	down
GO:0051693	actin filament capping	biological_process	comp48182_c0_seq2	1	1612	39	118211	0.414667	up
GO:0005080	protein kinase C binding	molecular_function	comp118322_c0_seq1	1	1612	39	118211	0.414667	up
GO:0006890	retrograde vesicle-mediated transport, Golgi to ER	biological_process	comp77676_c0_seq1	1	1612	39	118211	0.414667	up
GO:0050731	positive regulation of peptidyl-tyrosine phosphorylation	biological_process	comp88751_c0_seq1	1	1612	39	118211	0.414667	up
GO:0045296	cadherin binding	molecular_function	comp87246_c0_seq1	1	1612	39	118211	0.414667	down
GO:0008076	voltage-gated potassium channel complex	cellular_component	comp12484_c0_seq1;comp110103_c0_seq1	2	1612	105	118211	0.420188	up,down
GO:0051149	positive regulation of muscle cell differentiation	biological_process	comp53907_c0_seq1	1	1612	40	118211	0.422652	down
GO:0050770	regulation of axonogenesis	biological_process	comp38745_c0_seq1	1	1612	40	118211	0.422652	up
GO:0006909	phagocytosis	biological_process	comp91429_c0_seq1	1	1612	40	118211	0.422652	down
GO:0032041	NAD-dependent histone deacetylase activity (H3-K14 specific)	molecular_function	comp118322_c0_seq1	1	1612	40	118211	0.422652	up
GO:0007015	actin filament organization	biological_process	comp128302_c0_seq1	1	1612	40	118211	0.422652	down
GO:0034739	histone deacetylase activity (H3-K16 specific)	molecular_function	comp118322_c0_seq1	1	1612	40	118211	0.422652	up
GO:0046970	NAD-dependent histone deacetylase activity (H4-K16 specific)	molecular_function	comp118322_c0_seq1	1	1612	40	118211	0.422652	up
GO:0002020	protease binding	molecular_function	comp90298_c0_seq1	1	1612	40	118211	0.422652	down
GO:0007601	visual perception	biological_process	comp81507_c0_seq1;comp30774_c0_seq2	2	1612	106	118211	0.424873	down
GO:0046329	negative regulation of JNK cascade	biological_process	comp48678_c4_seq59	1	1612	41	118211	0.430528	down
GO:0030183	B cell differentiation	biological_process	comp118322_c0_seq1	1	1612	41	118211	0.430528	up
GO:0046969	NAD-dependent histone deacetylase activity (H3-K9 specific)	molecular_function	comp118322_c0_seq1	1	1612	41	118211	0.430528	up
GO:0004523	ribonuclease H activity	molecular_function	comp84487_c0_seq1	1	1612	41	118211	0.430528	down
GO:0004091	carboxylesterase activity	molecular_function	comp38745_c0_seq1	1	1612	41	118211	0.430528	up
GO:0060271	cilium morphogenesis	biological_process	comp48182_c0_seq2	1	1612	41	118211	0.430528	up
GO:0005942	phosphatidylinositol 3-kinase complex	cellular_component	comp102426_c0_seq1	1	1612	41	118211	0.430528	up
GO:0005606	laminin-1 complex	cellular_component	comp137217_c0_seq1	1	1612	42	118211	0.438296	down
GO:0005158	insulin receptor binding	molecular_function	comp7224_c0_seq1	1	1612	42	118211	0.438296	up
GO:0019835	cytolysis	biological_process	comp33948_c0_seq2	1	1612	42	118211	0.438296	up
GO:0032355	response to estradiol stimulus	biological_process	comp69579_c0_seq1	1	1612	42	118211	0.438296	up
GO:0043627	response to estrogen stimulus	biological_process	comp94572_c0_seq1	1	1612	43	118211	0.445958	down
GO:0016303	1-phosphatidylinositol-3-kinase activity	molecular_function	comp102426_c0_seq1	1	1612	43	118211	0.445958	up
GO:0046580	negative regulation of Ras protein signal transduction	biological_process	comp12478_c0_seq1	1	1612	43	118211	0.445958	down
GO:0051568	histone H3-K4 methylation	biological_process	comp94572_c0_seq1	1	1612	45	118211	0.460971	down
GO:0030433	ER-associated protein catabolic process	biological_process	comp5675_c0_seq1	1	1612	45	118211	0.460971	up
GO:0004864	protein phosphatase inhibitor activity	molecular_function	comp43272_c0_seq2	1	1612	45	118211	0.460971	up
GO:0004869	cysteine-type endopeptidase inhibitor activity	molecular_function	comp22630_c0_seq1	1	1612	45	118211	0.460971	up
GO:0042470	melanosome	cellular_component	comp132683_c0_seq1;comp5675_c0_seq1;comp128899_c0_seq1	3	1612	187	118211	0.470027	up,down
GO:0042826	histone deacetylase binding	molecular_function	comp118322_c0_seq1;comp48678_c4_seq59	2	1612	116	118211	0.470576	up,down
GO:0009897	external side of plasma membrane	cellular_component	comp88751_c0_seq1	1	1612	48	118211	0.482732	up
GO:0016324	apical plasma membrane	cellular_component	comp114190_c0_seq1;comp125778_c0_seq1;comp90298_c0_seq1	3	1612	191	118211	0.483885	up,down
GO:0016887	ATPase activity	molecular_function	comp109319_c0_seq1;comp52226_c0_seq1;comp91429_c0_seq1	3	1612	192	118211	0.487323	up,down
GO:0005506	iron ion binding	molecular_function	comp81507_c0_seq1;comp65927_c0_seq1	2	1612	120	118211	0.488239	up,down
GO:0007165	signal transduction	biological_process	comp20969_c0_seq1;comp129300_c0_seq1;comp135372_c0_seq1;comp121645_c0_seq1;comp45277_c0_seq17;comp12556_c0_seq1;comp24427_c0_seq2;comp68074_c0_seq1;comp58843_c0_seq1	9	1612	629	118211	0.488268	up,down
GO:0032420	stereocilium	cellular_component	comp96000_c0_seq1	1	1612	49	118211	0.489789	down
GO:0009986	cell surface	cellular_component	comp20969_c0_seq1;comp136895_c0_seq1;comp38745_c0_seq1;comp90298_c0_seq1	4	1612	269	118211	0.500322	up,down
GO:0004725	protein tyrosine phosphatase activity	molecular_function	comp87246_c0_seq1;comp12302_c0_seq1;comp24717_c0_seq2	3	1612	196	118211	0.50096	up,down
GO:0005932	microtubule basal body	cellular_component	comp125778_c0_seq1;comp84554_c0_seq1	2	1612	123	118211	0.50124	down
GO:0009058	biosynthetic process	biological_process	comp128887_c0_seq1	1	1612	51	118211	0.503615	up
GO:0019899	enzyme binding	molecular_function	comp135869_c0_seq1;comp41674_c0_seq1	2	1612	124	118211	0.505527	up,down
GO:0006631	fatty acid metabolic process	biological_process	comp83921_c0_seq1;comp74181_c0_seq1	2	1612	126	118211	0.514027	up
GO:0005540	hyaluronic acid binding	molecular_function	comp137152_c0_seq1	1	1612	53	118211	0.517066	down
GO:0006486	protein glycosylation	biological_process	comp16374_c1_seq1	1	1612	53	118211	0.517066	down
GO:0045995	regulation of embryonic development	biological_process	comp137217_c0_seq1	1	1612	53	118211	0.517066	down
GO:0008234	cysteine-type peptidase activity	molecular_function	comp108220_c0_seq1;comp92348_c0_seq1	2	1612	128	118211	0.52243	up,down
GO:0004722	protein serine/threonine phosphatase activity	molecular_function	comp81507_c0_seq1	1	1612	54	118211	0.523655	down
GO:0005758	mitochondrial intermembrane space	cellular_component	comp79886_c0_seq1	1	1612	54	118211	0.523655	up
GO:0000118	histone deacetylase complex	cellular_component	comp118322_c0_seq1	1	1612	54	118211	0.523655	up
GO:0004872	receptor activity	molecular_function	comp125778_c0_seq1;comp135869_c0_seq1;comp132683_c0_seq1;comp87246_c0_seq1;comp87369_c0_seq1;comp90298_c0_seq1;comp91199_c0_seq1;comp58288_c0_seq1;comp46852_c0_seq2	9	1612	655	118211	0.536545	up,down
GO:0031235	intrinsic to internal side of plasma membrane	cellular_component	comp12478_c0_seq1	1	1612	56	118211	0.536564	down
GO:0006406	mRNA export from nucleus	biological_process	comp111552_c0_seq1	1	1612	56	118211	0.536564	down
GO:0008104	protein localization	biological_process	comp84554_c0_seq1	1	1612	56	118211	0.536564	down
GO:0000785	chromatin	cellular_component	comp43272_c0_seq2	1	1612	56	118211	0.536564	up
GO:0001764	neuron migration	biological_process	comp130922_c0_seq1	1	1612	57	118211	0.542886	down
GO:0042995	cell projection	cellular_component	comp88751_c0_seq1	1	1612	57	118211	0.542886	up
GO:0003964	RNA-directed DNA polymerase activity	molecular_function	comp13694_c0_seq1;comp84487_c0_seq1	2	1612	134	118211	0.547045	up,down
GO:0006278	RNA-dependent DNA replication	biological_process	comp13694_c0_seq1;comp84487_c0_seq1	2	1612	134	118211	0.547045	up,down
GO:0016525	negative regulation of angiogenesis	biological_process	comp17502_c0_seq1	1	1612	58	118211	0.549123	up
GO:0001669	acrosomal vesicle	cellular_component	comp132221_c0_seq1	1	1612	58	118211	0.549123	up
GO:0031295	T cell costimulation	biological_process	comp90298_c0_seq1	1	1612	59	118211	0.555274	down
GO:0042742	defense response to bacterium	biological_process	comp33948_c0_seq2	1	1612	59	118211	0.555274	up
GO:0005975	carbohydrate metabolic process	biological_process	comp111552_c0_seq1;comp94917_c0_seq1;comp46814_c0_seq15	3	1612	213	118211	0.556723	up,down
GO:0008284	positive regulation of cell proliferation	biological_process	comp90298_c0_seq1;comp54466_c0_seq1;comp94572_c0_seq1	3	1612	214	118211	0.559886	up,down
GO:0032403	protein complex binding	molecular_function	comp69579_c0_seq1	1	1612	60	118211	0.561342	up
GO:0005875	microtubule associated complex	cellular_component	comp69579_c0_seq1	1	1612	60	118211	0.561342	up
GO:0007026	negative regulation of microtubule depolymerization	biological_process	comp69579_c0_seq1	1	1612	61	118211	0.567327	up
GO:0042127	regulation of cell proliferation	biological_process	comp85540_c0_seq1	1	1612	63	118211	0.579053	down
GO:0018024	histone-lysine N-methyltransferase activity	molecular_function	comp12851_c0_seq1;comp94572_c0_seq1	2	1612	143	118211	0.58227	up,down
GO:0051225	spindle assembly	biological_process	comp48678_c4_seq59	1	1612	65	118211	0.590461	down
GO:0000049	tRNA binding	molecular_function	comp79194_c0_seq1	1	1612	65	118211	0.590461	up
GO:0045111	intermediate filament cytoskeleton	cellular_component	comp101191_c0_seq1	1	1612	66	118211	0.596049	down
GO:0000777	condensed chromosome kinetochore	cellular_component	comp111552_c0_seq1;comp77796_c0_seq1	2	1612	147	118211	0.597264	up,down
GO:0005099	Ras GTPase activator activity	molecular_function	comp12478_c0_seq1	1	1612	67	118211	0.601561	down
GO:0005929	cilium	cellular_component	comp56635_c0_seq1;comp84554_c0_seq1	2	1612	149	118211	0.604608	down
GO:0005254	chloride channel activity	molecular_function	comp114429_c0_seq1	1	1612	68	118211	0.606997	up
GO:0000790	nuclear chromatin	cellular_component	comp48678_c4_seq59	1	1612	68	118211	0.606997	down
GO:0003824	catalytic activity	molecular_function	comp66523_c0_seq1	1	1612	69	118211	0.612359	down
GO:0007156	homophilic cell adhesion	biological_process	comp128302_c0_seq1;comp35798_c0_seq1;comp685_c0_seq1	3	1612	234	118211	0.620167	down
GO:0008219	cell death	biological_process	comp82059_c0_seq1;comp130557_c0_seq1	2	1612	154	118211	0.622521	up,down
GO:0005089	Rho guanyl-nucleotide exchange factor activity	molecular_function	comp48271_c0_seq3;comp17413_c0_seq1;comp88867_c0_seq1	3	1612	235	118211	0.623029	up,down
GO:0016337	cell-cell adhesion	biological_process	comp125778_c0_seq1	1	1612	72	118211	0.628012	down
GO:0012505	endomembrane system	cellular_component	comp137728_c0_seq1;comp56517_c0_seq1	2	1612	156	118211	0.629508	up,down
GO:0006310	DNA recombination	biological_process	comp578_c0_seq1;comp84487_c0_seq1	2	1612	156	118211	0.629508	down
GO:0005887	integral to plasma membrane	cellular_component	comp114429_c0_seq1;comp128302_c0_seq1;comp135869_c0_seq1;comp56850_c0_seq1;comp94658_c0_seq1;comp45277_c0_seq17;comp45779_c0_seq6;comp113808_c0_seq1;comp54466_c0_seq1;comp104811_c0_seq1;comp33223_c0_seq1	11	1612	863	118211	0.630059	up,down
GO:0006958	complement activation, classical pathway	biological_process	comp462_c0_seq1	1	1612	73	118211	0.633087	down
GO:0030334	regulation of cell migration	biological_process	comp137217_c0_seq1	1	1612	73	118211	0.633087	down
GO:0005876	spindle microtubule	cellular_component	comp48678_c4_seq59	1	1612	73	118211	0.633087	down
GO:0005625	soluble fraction	cellular_component	comp60142_c0_seq1;comp69579_c0_seq1;comp128899_c0_seq1	3	1612	239	118211	0.634328	up,down
GO:0030155	regulation of cell adhesion	biological_process	comp137217_c0_seq1	1	1612	74	118211	0.638094	down
GO:0006006	glucose metabolic process	biological_process	comp60142_c0_seq1	1	1612	74	118211	0.638094	down
GO:0005624	membrane fraction	cellular_component	comp135869_c0_seq1;comp24300_c0_seq2;comp55011_c0_seq1;comp111544_c0_seq1;comp104811_c0_seq1	5	1612	401	118211	0.639496	up,down
GO:0042384	cilium assembly	biological_process	comp125778_c0_seq1	1	1612	75	118211	0.643032	down
GO:0030145	manganese ion binding	molecular_function	comp81507_c0_seq1	1	1612	76	118211	0.647903	down
GO:0007417	central nervous system development	biological_process	comp69579_c0_seq1	1	1612	76	118211	0.647903	up
GO:0004402	histone acetyltransferase activity	molecular_function	comp2436_c0_seq1	1	1612	76	118211	0.647903	up
GO:0009653	anatomical structure morphogenesis	biological_process	comp128302_c0_seq1	1	1612	77	118211	0.652708	down
GO:0046847	filopodium assembly	biological_process	comp17413_c0_seq1	1	1612	77	118211	0.652708	down
GO:0051260	protein homooligomerization	biological_process	comp136895_c0_seq1	1	1612	77	118211	0.652708	down
GO:0017053	transcriptional repressor complex	cellular_component	comp48678_c4_seq59	1	1612	77	118211	0.652708	down
GO:0005576	extracellular region	cellular_component	comp114950_c0_seq1;comp130706_c0_seq1;comp125898_c0_seq1;comp136895_c0_seq1;comp462_c0_seq1;comp32379_c1_seq1;comp21217_c0_seq1;comp90298_c0_seq1;comp89674_c0_seq1;comp104763_c0_seq1;comp1563_c0_seq1;comp113540_c0_seq1;comp22630_c0_seq1;comp46814_c0_seq15;comp33223_c0_seq1	15	1612	1190	118211	0.655735	up,down
GO:0005507	copper ion binding	molecular_function	comp51160_c0_seq1	1	1612	79	118211	0.662121	down
GO:0034707	chloride channel complex	cellular_component	comp114429_c0_seq1	1	1612	80	118211	0.666732	up
GO:0005912	adherens junction	cellular_component	comp123821_c0_seq1	1	1612	81	118211	0.671279	down
GO:0005667	transcription factor complex	cellular_component	comp118322_c0_seq1;comp2436_c0_seq1	2	1612	169	118211	0.672476	up
GO:0004129	cytochrome-c oxidase activity	molecular_function	comp79886_c0_seq1	1	1612	82	118211	0.675765	up
GO:0003684	damaged DNA binding	molecular_function	comp34478_c0_seq9	1	1612	84	118211	0.684554	up
GO:0017111	nucleoside-triphosphatase activity	molecular_function	comp130922_c0_seq1	1	1612	85	118211	0.688858	down
GO:0006935	chemotaxis	biological_process	comp56850_c0_seq1	1	1612	85	118211	0.688858	up
GO:0007268	synaptic transmission	biological_process	comp114429_c0_seq1;comp135372_c0_seq1	2	1612	177	118211	0.696849	up,down
GO:0005083	small GTPase regulator activity	molecular_function	comp26963_c0_seq1	1	1612	87	118211	0.697292	up
GO:0007605	sensory perception of sound	biological_process	comp96000_c0_seq1	1	1612	88	118211	0.701423	down
GO:0005201	extracellular matrix structural constituent	molecular_function	comp137217_c0_seq1	1	1612	89	118211	0.705498	down
GO:0035085	cilium axoneme	cellular_component	comp89903_c0_seq1	1	1612	89	118211	0.705498	down
GO:0050900	leukocyte migration	biological_process	comp82059_c0_seq1	1	1612	89	118211	0.705498	down
GO:0004715	non-membrane spanning protein tyrosine kinase activity	molecular_function	comp11674_c0_seq1;comp64222_c0_seq1	2	1612	180	118211	0.705593	up,down
GO:0000151	ubiquitin ligase complex	cellular_component	comp41674_c0_seq1	1	1612	90	118211	0.709517	up
GO:0000922	spindle pole	cellular_component	comp122311_c0_seq1;comp69034_c0_seq1	2	1612	184	118211	0.716924	up,down
GO:0044255	cellular lipid metabolic process	biological_process	comp48678_c4_seq59	1	1612	93	118211	0.721248	down
GO:0007507	heart development	biological_process	comp118322_c0_seq1	1	1612	93	118211	0.721248	up
GO:0008305	integrin complex	cellular_component	comp91199_c0_seq1	1	1612	93	118211	0.721248	down
GO:0030426	growth cone	cellular_component	comp69579_c0_seq1	1	1612	94	118211	0.725053	up
GO:0007218	neuropeptide signaling pathway	biological_process	comp17502_c0_seq1	1	1612	96	118211	0.732506	up
GO:0000775	chromosome, centromeric region	cellular_component	comp114869_c0_seq1	1	1612	96	118211	0.732506	down
GO:0009790	embryo development	biological_process	comp69579_c0_seq1	1	1612	98	118211	0.739758	up
GO:0003690	double-stranded DNA binding	molecular_function	comp23987_c0_seq3	1	1612	99	118211	0.743309	up
GO:0001501	skeletal system development	biological_process	comp100448_c0_seq1	1	1612	99	118211	0.743309	up
GO:0005802	trans-Golgi network	cellular_component	comp137728_c0_seq1	1	1612	99	118211	0.743309	down
GO:0050896	response to stimulus	biological_process	comp30774_c0_seq2	1	1612	99	118211	0.743309	down
GO:0051015	actin filament binding	molecular_function	comp96000_c0_seq1	1	1612	100	118211	0.746813	down
GO:0008013	beta-catenin binding	molecular_function	comp87246_c0_seq1	1	1612	100	118211	0.746813	down
GO:0004888	transmembrane signaling receptor activity	molecular_function	comp120684_c0_seq1	1	1612	101	118211	0.750268	up
GO:0005581	collagen	cellular_component	comp25299_c0_seq2	1	1612	101	118211	0.750268	up
GO:0042787	protein ubiquitination involved in ubiquitin-dependent protein catabolic process	biological_process	comp41674_c0_seq1	1	1612	101	118211	0.750268	up
GO:0003887	DNA-directed DNA polymerase activity	molecular_function	comp84487_c0_seq1	1	1612	101	118211	0.750268	down
GO:0031965	nuclear membrane	cellular_component	comp130120_c0_seq1;comp94917_c0_seq1	2	1612	197	118211	0.751236	up,down
GO:0055085	transmembrane transport	biological_process	comp111552_c0_seq1;comp78926_c0_seq1;comp91429_c0_seq1;comp94917_c0_seq1	4	1612	376	118211	0.754796	down
GO:0000236	mitotic prometaphase	biological_process	comp111552_c0_seq1	1	1612	103	118211	0.757039	down
GO:0006887	exocytosis	biological_process	comp128899_c0_seq1	1	1612	103	118211	0.757039	down
GO:0004221	ubiquitin thiolesterase activity	molecular_function	comp108220_c0_seq1;comp92348_c0_seq1	2	1612	200	118211	0.758627	up,down
GO:0006950	response to stress	biological_process	comp26963_c0_seq1;comp5675_c0_seq1	2	1612	200	118211	0.758627	up
GO:0032580	Golgi cisterna membrane	cellular_component	comp1563_c0_seq1	1	1612	106	118211	0.766852	down
GO:0015293	symporter activity	molecular_function	comp46879_c0_seq51	1	1612	106	118211	0.766852	up
GO:0035023	regulation of Rho protein signal transduction	biological_process	comp48271_c0_seq3;comp88867_c0_seq1	2	1612	204	118211	0.768185	up,down
GO:0015074	DNA integration	biological_process	comp84487_c0_seq1	1	1612	109	118211	0.776269	down
GO:0006955	immune response	biological_process	comp56850_c0_seq1;comp79695_c0_seq1;comp22630_c0_seq1	3	1612	302	118211	0.781094	up
GO:0003714	transcription corepressor activity	molecular_function	comp118322_c0_seq1;comp48678_c4_seq59	2	1612	211	118211	0.784119	up,down
GO:0005792	microsome	cellular_component	comp80395_c0_seq1;comp95045_c0_seq1;comp36079_c0_seq1	3	1612	305	118211	0.786679	up,down
GO:0005615	extracellular space	cellular_component	comp20969_c0_seq1;comp137217_c0_seq1;comp38745_c0_seq1;comp79695_c0_seq1;comp25299_c0_seq2;comp24427_c0_seq2;comp15045_c0_seq1	7	1612	653	118211	0.787029	up,down
GO:0048015	phosphatidylinositol-mediated signaling	biological_process	comp102426_c0_seq1	1	1612	113	118211	0.788236	up
GO:0007596	blood coagulation	biological_process	comp51160_c0_seq1;comp82059_c0_seq1;comp89674_c0_seq1	3	1612	307	118211	0.790336	down
GO:0016055	Wnt receptor signaling pathway	biological_process	comp85540_c0_seq1;comp101318_c0_seq1	2	1612	214	118211	0.790647	down
GO:0010008	endosome membrane	cellular_component	comp91429_c0_seq1;comp68074_c0_seq1	2	1612	215	118211	0.792785	up,down
GO:0043687	post-translational protein modification	biological_process	comp1563_c0_seq1	1	1612	115	118211	0.793978	down
GO:0005578	proteinaceous extracellular matrix	cellular_component	comp17031_c0_seq1;comp15045_c0_seq1;comp58843_c0_seq1	3	1612	310	118211	0.795724	up,down
GO:0008017	microtubule binding	molecular_function	comp69579_c0_seq1	1	1612	116	118211	0.79679	up
GO:0008307	structural constituent of muscle	molecular_function	comp66244_c0_seq1	1	1612	116	118211	0.79679	up
GO:0042493	response to drug	biological_process	comp69579_c0_seq1	1	1612	116	118211	0.79679	up
GO:0030154	cell differentiation	biological_process	comp130706_c0_seq1;comp120597_c0_seq1;comp94658_c0_seq1;comp48271_c0_seq3;comp102426_c0_seq1;comp98415_c0_seq1;comp12556_c0_seq1	7	1612	662	118211	0.798348	up,down
GO:0005125	cytokine activity	molecular_function	comp79695_c0_seq1	1	1612	121	118211	0.810286	up
GO:0008033	tRNA processing	biological_process	comp79194_c0_seq1	1	1612	121	118211	0.810286	up
GO:0017124	SH3 domain binding	molecular_function	comp136181_c0_seq1;comp96000_c0_seq1	2	1612	225	118211	0.813116	down
GO:0044212	transcription regulatory region DNA binding	molecular_function	comp94572_c0_seq1;comp48678_c4_seq59	2	1612	225	118211	0.813116	down
GO:0007411	axon guidance	biological_process	comp87256_c0_seq1;comp137217_c0_seq1;comp82059_c0_seq1;comp111544_c0_seq1	4	1612	412	118211	0.813763	up,down
GO:0031901	early endosome membrane	cellular_component	comp101922_c0_seq1	1	1612	123	118211	0.81543	up
GO:0030170	pyridoxal phosphate binding	molecular_function	comp120934_c0_seq1	1	1612	125	118211	0.820435	down
GO:0045211	postsynaptic membrane	cellular_component	comp114429_c0_seq1;comp38745_c0_seq1	2	1612	239	118211	0.83858	up
GO:0008168	methyltransferase activity	molecular_function	comp128887_c0_seq1	1	1612	133	118211	0.839133	up
GO:0005643	nuclear pore	cellular_component	comp94917_c0_seq1	1	1612	134	118211	0.841329	down
GO:0006260	DNA replication	biological_process	comp22075_c0_seq1;comp578_c0_seq1	2	1612	242	118211	0.843611	down
GO:0004386	helicase activity	molecular_function	comp77796_c0_seq1	1	1612	137	118211	0.84774	up
GO:0001726	ruffle	cellular_component	comp17413_c0_seq1	1	1612	139	118211	0.851869	down
GO:0048471	perinuclear region of cytoplasm	cellular_component	comp12478_c0_seq1;comp128302_c0_seq1;comp100170_c0_seq1;comp65032_c0_seq1;comp69579_c0_seq1;comp84554_c0_seq1	6	1612	624	118211	0.853592	up,down
GO:0006916	anti-apoptosis	biological_process	comp33223_c0_seq1	1	1612	141	118211	0.855886	up
GO:0016477	cell migration	biological_process	comp128302_c0_seq1	1	1612	144	118211	0.861709	down
GO:0018279	protein N-linked glycosylation via asparagine	biological_process	comp1563_c0_seq1	1	1612	145	118211	0.863597	down
GO:0050660	flavin adenine dinucleotide binding	molecular_function	comp134392_c0_seq1	1	1612	149	118211	0.870895	down
GO:0014069	postsynaptic density	cellular_component	comp69579_c0_seq1	1	1612	152	118211	0.876112	up
GO:0008360	regulation of cell shape	biological_process	comp17413_c0_seq1	1	1612	153	118211	0.877803	down
GO:0005819	spindle	cellular_component	comp90368_c0_seq1	1	1612	153	118211	0.877803	down
GO:0008289	lipid binding	molecular_function	comp128785_c0_seq1	1	1612	154	118211	0.879472	up
GO:0005814	centriole	cellular_component	comp84554_c0_seq1	1	1612	157	118211	0.884342	down
GO:0016323	basolateral plasma membrane	cellular_component	comp11991_c1_seq1	1	1612	157	118211	0.884342	down
GO:0006366	transcription from RNA polymerase II promoter	biological_process	comp124829_c0_seq1;comp48678_c4_seq59	2	1612	272	118211	0.886599	down
GO:0000122	negative regulation of transcription from RNA polymerase II promoter	biological_process	comp100448_c0_seq1;comp118322_c0_seq1;comp23987_c0_seq3	3	1612	375	118211	0.886666	up
GO:0006511	ubiquitin-dependent protein catabolic process	biological_process	comp108220_c0_seq1;comp92348_c0_seq1	2	1612	273	118211	0.887823	up,down
GO:0016023	cytoplasmic membrane-bounded vesicle	cellular_component	comp77676_c0_seq1	1	1612	160	118211	0.889015	up
GO:0046982	protein heterodimerization activity	molecular_function	comp23987_c0_seq3	1	1612	161	118211	0.890531	up
GO:0008201	heparin binding	molecular_function	comp17031_c0_seq1	1	1612	162	118211	0.892026	down
GO:0007275	multicellular organismal development	biological_process	comp130706_c0_seq1;comp578_c0_seq1;comp136181_c0_seq1;comp56850_c0_seq1;comp48271_c0_seq3;comp130779_c0_seq1	6	1612	668	118211	0.893079	up,down
GO:0007067	mitosis	biological_process	comp114869_c0_seq1;comp77796_c0_seq1;comp90368_c0_seq1	3	1612	382	118211	0.893906	up,down
GO:0007420	brain development	biological_process	comp24300_c0_seq2	1	1612	167	118211	0.899199	down
GO:0007229	integrin-mediated signaling pathway	biological_process	comp91199_c0_seq1	1	1612	169	118211	0.901934	down
GO:0004930	G-protein coupled receptor activity	molecular_function	comp17502_c0_seq1	1	1612	171	118211	0.904594	up
GO:0019901	protein kinase binding	molecular_function	comp88751_c0_seq1;comp84554_c0_seq1	2	1612	291	118211	0.907861	up,down
GO:0051028	mRNA transport	biological_process	comp94917_c0_seq1	1	1612	174	118211	0.908449	down
GO:0004674	protein serine/threonine kinase activity	molecular_function	comp136181_c0_seq1;comp100170_c0_seq1;comp26963_c0_seq1;comp65032_c0_seq1;comp48271_c0_seq3;comp47023_c0_seq11;comp130557_c0_seq1;comp90368_c0_seq1	8	1612	900	118211	0.923937	up,down
GO:0004252	serine-type endopeptidase activity	molecular_function	comp90298_c0_seq1	1	1612	188	118211	0.924482	down
GO:0005765	lysosomal membrane	cellular_component	comp135869_c0_seq1	1	1612	191	118211	0.927534	down
GO:0005096	GTPase activator activity	molecular_function	comp129300_c0_seq1;comp12556_c0_seq1	2	1612	314	118211	0.928604	up,down
GO:0016491	oxidoreductase activity	molecular_function	comp40985_c0_seq16	1	1612	193	118211	0.9295	down
GO:0005815	microtubule organizing center	cellular_component	comp69034_c0_seq1	1	1612	194	118211	0.930463	up
GO:0006886	intracellular protein transport	biological_process	comp56517_c0_seq1;comp128899_c0_seq1	2	1612	318	118211	0.931727	up,down
GO:0000086	G2/M transition of mitotic cell cycle	biological_process	comp84554_c0_seq1	1	1612	197	118211	0.933274	down
GO:0003777	microtubule motor activity	molecular_function	comp127419_c0_seq1	1	1612	198	118211	0.934186	down
GO:0008083	growth factor activity	molecular_function	comp79695_c0_seq1	1	1612	202	118211	0.937709	up
GO:0051082	unfolded protein binding	molecular_function	comp5675_c0_seq1	1	1612	205	118211	0.940227	up
GO:0005694	chromosome	cellular_component	comp2436_c0_seq1	1	1612	206	118211	0.941043	up
GO:0007399	nervous system development	biological_process	comp94658_c0_seq1;comp12556_c0_seq1	2	1612	333	118211	0.942325	up
GO:0008022	protein C-terminus binding	molecular_function	comp84554_c0_seq1	1	1612	208	118211	0.942643	down
GO:0005509	calcium ion binding	molecular_function	comp81507_c0_seq1;comp130706_c0_seq1;comp128302_c0_seq1;comp136895_c0_seq1;comp24300_c0_seq2;comp17031_c0_seq1;comp55011_c0_seq1;comp35798_c0_seq1;comp101318_c0_seq1;comp685_c0_seq1;comp33152_c0_seq1;comp58843_c0_seq1	12	1612	1309	118211	0.943524	up,down
GO:0004519	endonuclease activity	molecular_function	comp13694_c0_seq1	1	1612	210	118211	0.944199	up
GO:0005925	focal adhesion	cellular_component	comp99753_c0_seq1	1	1612	210	118211	0.944199	down
GO:0005198	structural molecule activity	molecular_function	comp84065_c0_seq1;comp25299_c0_seq2	2	1612	336	118211	0.944248	up
GO:0035556	intracellular signal transduction	biological_process	comp11674_c0_seq1;comp12478_c0_seq1;comp101922_c0_seq1;comp71922_c0_seq1	4	1612	563	118211	0.948896	up,down
GO:0007018	microtubule-based movement	biological_process	comp127419_c0_seq1	1	1612	217	118211	0.949322	down
GO:0045087	innate immune response	biological_process	comp120684_c0_seq1;comp462_c0_seq1	2	1612	348	118211	0.951346	up,down
GO:0016032	viral reproduction	biological_process	comp111552_c0_seq1;comp94917_c0_seq1	2	1612	350	118211	0.952442	down
GO:0006954	inflammatory response	biological_process	comp118322_c0_seq1	1	1612	223	118211	0.953336	up
GO:0020037	heme binding	molecular_function	comp95045_c0_seq1	1	1612	226	118211	0.955223	up
GO:0030036	actin cytoskeleton organization	biological_process	comp17413_c0_seq1	1	1612	226	118211	0.955223	down
GO:0046777	protein autophosphorylation	biological_process	comp88751_c0_seq1	1	1612	227	118211	0.955835	up
GO:0008283	cell proliferation	biological_process	comp84113_c0_seq1;comp113808_c0_seq1	2	1612	357	118211	0.956094	down
GO:0030027	lamellipodium	cellular_component	comp17413_c0_seq1	1	1612	238	118211	0.962037	down
GO:0004222	metalloendopeptidase activity	molecular_function	comp130706_c0_seq1	1	1612	241	118211	0.963572	down
GO:0005529	sugar binding	molecular_function	comp32379_c1_seq1	1	1612	242	118211	0.96407	up
GO:0005764	lysosome	cellular_component	comp46814_c0_seq15	1	1612	251	118211	0.968255	up
GO:0007264	small GTPase mediated signal transduction	biological_process	comp122069_c0_seq1;comp43753_c0_seq1;comp77676_c0_seq1	3	1612	505	118211	0.968777	up,down
GO:0005840	ribosome	cellular_component	comp18835_c0_seq1	1	1612	254	118211	0.969539	down
GO:0006508	proteolysis	biological_process	comp130706_c0_seq1;comp132683_c0_seq1;comp90298_c0_seq1;comp112100_c0_seq1;comp112432_c0_seq1	5	1612	731	118211	0.971275	up,down
GO:0051301	cell division	biological_process	comp114869_c0_seq1;comp77796_c0_seq1;comp69034_c0_seq1;comp90368_c0_seq1	4	1612	634	118211	0.973793	up,down
GO:0006897	endocytosis	biological_process	comp132683_c0_seq1	1	1612	269	118211	0.97522	down
GO:0005874	microtubule	cellular_component	comp130922_c0_seq1;comp111715_c0_seq1;comp69579_c0_seq1;comp127419_c0_seq1	4	1612	647	118211	0.976886	up,down
GO:0009055	electron carrier activity	molecular_function	comp95045_c0_seq1	1	1612	279	118211	0.978406	up
GO:0006810	transport	biological_process	comp109319_c0_seq1;comp52226_c0_seq1	2	1612	426	118211	0.980291	up,down
GO:0006457	protein folding	biological_process	comp5675_c0_seq1	1	1612	287	118211	0.980658	up
GO:0008134	transcription factor binding	molecular_function	comp100448_c0_seq1	1	1612	288	118211	0.980922	up
GO:0005759	mitochondrial matrix	cellular_component	comp12584_c0_seq1	1	1612	293	118211	0.982191	up
GO:0000139	Golgi membrane	cellular_component	comp77676_c0_seq1;comp91429_c0_seq1;comp12556_c0_seq1;comp68074_c0_seq1	4	1612	675	118211	0.982419	up,down
GO:0048011	nerve growth factor receptor signaling pathway	biological_process	comp94658_c0_seq1	1	1612	304	118211	0.984693	up
GO:0005783	endoplasmic reticulum	cellular_component	comp36079_c0_seq1;comp104763_c0_seq1	2	1612	450	118211	0.985156	up,down
GO:0005488	binding	molecular_function	comp120684_c0_seq1;comp41965_c0_seq22;comp137728_c0_seq1;comp30774_c0_seq2;comp92348_c0_seq1;comp77903_c0_seq1;comp113768_c0_seq1	7	1612	1020	118211	0.985759	up,down
GO:0030054	cell junction	cellular_component	comp114429_c0_seq1;comp38745_c0_seq1	2	1612	455	118211	0.986012	up
GO:0045944	positive regulation of transcription from RNA polymerase II promoter	biological_process	comp2436_c0_seq1;comp94572_c0_seq1	2	1612	478	118211	0.989366	up,down
GO:0003924	GTPase activity	molecular_function	comp77676_c0_seq1	1	1612	335	118211	0.990011	up
GO:0016568	chromatin modification	biological_process	comp48678_c4_seq59	1	1612	354	118211	0.992311	down
GO:0015031	protein transport	biological_process	comp111552_c0_seq1;comp43753_c0_seq1;comp77676_c0_seq1;comp94917_c0_seq1	4	1612	801	118211	0.995102	up,down
GO:0005794	Golgi apparatus	cellular_component	comp12851_c0_seq1;comp101191_c0_seq1;comp17413_c0_seq1	3	1612	685	118211	0.995533	up,down
GO:0003676	nucleic acid binding	molecular_function	comp76266_c0_seq1;comp132453_c0_seq1	2	1612	551	118211	0.995596	up
GO:0004842	ubiquitin-protein ligase activity	molecular_function	comp131730_c0_seq1	1	1612	400	118211	0.99592	down
GO:0000287	magnesium ion binding	molecular_function	comp79194_c0_seq1	1	1612	420	118211	0.996902	up
GO:0005525	GTP binding	molecular_function	comp122069_c0_seq1;comp43753_c0_seq1;comp77676_c0_seq1	3	1612	728	118211	0.997246	up,down
GO:0005856	cytoskeleton	cellular_component	comp48182_c0_seq2;comp89903_c0_seq1;comp17413_c0_seq1	3	1612	732	118211	0.997368	up,down
GO:0005813	centrosome	cellular_component	comp122311_c0_seq1	1	1612	445	118211	0.997805	down
GO:0004871	signal transducer activity	molecular_function	comp2436_c0_seq1	1	1612	449	118211	0.997923	up
GO:0042803	protein homodimerization activity	molecular_function	comp90298_c0_seq1	1	1612	453	118211	0.998034	down
GO:0045892	negative regulation of transcription, DNA-dependent	biological_process	comp118322_c0_seq1	1	1612	478	118211	0.998607	up
GO:0003779	actin binding	molecular_function	comp48182_c0_seq2;comp69579_c0_seq1;comp66244_c0_seq1	3	1612	788	118211	0.998611	up
GO:0016020	membrane	cellular_component	comp56517_c0_seq1;comp30774_c0_seq2	2	1612	661	118211	0.998864	up,down
GO:0006915	apoptosis	biological_process	comp120597_c0_seq1;comp41674_c0_seq1;comp98415_c0_seq1;comp33223_c0_seq1	4	1612	944	118211	0.998934	up,down
GO:0043565	sequence-specific DNA binding	molecular_function	comp124829_c0_seq1;comp23987_c0_seq3	2	1612	674	118211	0.999033	up,down
GO:0006281	DNA repair	biological_process	comp578_c0_seq1	1	1612	519	118211	0.999209	down
GO:0005739	mitochondrion	cellular_component	comp18835_c0_seq1;comp100170_c0_seq1;comp65032_c0_seq1;comp128887_c0_seq1	4	1612	988	118211	0.999342	up,down
GO:0005654	nucleoplasm	cellular_component	comp22075_c0_seq1;comp12302_c0_seq1;comp24717_c0_seq2	3	1612	863	118211	0.999418	up,down
GO:0005886	plasma membrane	cellular_component	comp128785_c0_seq1;comp53907_c0_seq1;comp70713_c0_seq1;comp101191_c0_seq1;comp132683_c0_seq1;comp137728_c0_seq1;comp123821_c0_seq1;comp87246_c0_seq1;comp73398_c0_seq1;comp43753_c0_seq1;comp17502_c0_seq1;comp38745_c0_seq1;comp35798_c0_seq1;comp69579_c0_seq1;comp120791_c0_seq1;comp101318_c0_seq1;comp685_c0_seq1;comp91429_c0_seq1;comp113186_c0_seq1;comp12556_c0_seq1;comp111544_c0_seq1;comp15045_c0_s…	22	1612	2966	118211	0.999517	up,down
GO:0007049	cell cycle	biological_process	comp98214_c0_seq1	1	1612	556	118211	0.999525	down
GO:0003700	sequence-specific DNA binding transcription factor activity	molecular_function	comp12851_c0_seq1;comp85540_c0_seq1;comp124829_c0_seq1;comp23987_c0_seq3;comp2436_c0_seq1;comp46992_c1_seq5	6	1612	1376	118211	0.999839	up,down
GO:0005789	endoplasmic reticulum membrane	cellular_component	comp80395_c0_seq1;comp95045_c0_seq1;comp94917_c0_seq1;comp12556_c0_seq1	4	1612	1118	118211	0.999846	up,down
GO:0000166	nucleotide binding	molecular_function	comp130922_c0_seq1;comp44368_c0_seq1	2	1612	823	118211	0.999852	up,down
GO:0003723	RNA binding	molecular_function	comp13694_c0_seq1;comp101191_c0_seq1;comp84487_c0_seq1;comp44368_c0_seq1;comp43272_c0_seq2	5	1612	1392	118211	0.999967	up,down
GO:0003677	DNA binding	molecular_function	comp100448_c0_seq1;comp117803_c0_seq1;comp36395_c0_seq2;comp12851_c0_seq1;comp85540_c0_seq1;comp101191_c0_seq1;comp120597_c0_seq1;comp31080_c0_seq1;comp84487_c0_seq1;comp77796_c0_seq1;comp31435_c0_seq2;comp40376_c0_seq1;comp39310_c0_seq2;comp62161_c0_seq1;comp70468_c0_seq1;comp32822_c0_seq1;comp130779_c0_seq1;comp2436_c0_seq1;comp98415_c0_seq1;comp46992_c1_seq5;comp105907_c0_seq1;comp36395_c0_seq…	23	1612	3454	118211	0.999973	up,down
GO:0008270	zinc ion binding	molecular_function	comp114256_c0_seq1;comp117803_c0_seq1;comp13431_c0_seq1;comp45474_c0_seq7;comp36395_c0_seq2;comp12851_c0_seq1;comp45474_c0_seq5;comp130706_c0_seq1;comp578_c0_seq1;comp120597_c0_seq1;comp121315_c0_seq1;comp31080_c0_seq1;comp45474_c0_seq3;comp84487_c0_seq1;comp31435_c0_seq2;comp13800_c0_seq2;comp30843_c0_seq3;comp45474_c0_seq2;comp44043_c0_seq19;comp62161_c0_seq1;comp70468_c0_seq1;comp32822_c0_seq1…	33	1612	4587	118211	0.99999	up,down
GO:0006355	regulation of transcription, DNA-dependent	biological_process	comp117803_c0_seq1;comp36395_c0_seq2;comp135372_c0_seq1;comp31080_c0_seq1;comp31435_c0_seq2;comp62161_c0_seq1;comp70468_c0_seq1;comp32822_c0_seq1;comp130779_c0_seq1;comp105907_c0_seq1;comp36395_c0_seq3	11	1612	2356	118211	0.999996	up,down
GO:0046872	metal ion binding	molecular_function	comp56557_c0_seq1;comp11674_c0_seq1;comp12478_c0_seq1;comp136181_c0_seq1;comp110103_c0_seq1;comp64222_c0_seq1;comp130779_c0_seq1;comp101922_c0_seq1;comp17413_c0_seq1;comp90368_c0_seq1	10	1612	2258	118211	0.999997	up,down
GO:0005524	ATP binding	molecular_function	comp56635_c0_seq1;comp109319_c0_seq1;comp11674_c0_seq1;comp52226_c0_seq1;comp578_c0_seq1;comp98214_c0_seq1;comp136181_c0_seq1;comp131730_c0_seq1;comp94658_c0_seq1;comp79194_c0_seq1;comp77796_c0_seq1;comp100170_c0_seq1;comp40376_c0_seq1;comp76612_c0_seq1;comp64222_c0_seq1;comp26963_c0_seq1;comp39310_c0_seq2;comp65032_c0_seq1;comp48271_c0_seq3;comp102426_c0_seq1;comp101922_c0_seq1;comp88751_c0_seq1…	29	1612	4371	118211	0.999997	up,down
GO:0006351	transcription, DNA-dependent	biological_process	comp100448_c0_seq1;comp118322_c0_seq1;comp117803_c0_seq1;comp36395_c0_seq2;comp31080_c0_seq1;comp31435_c0_seq2;comp62161_c0_seq1;comp70468_c0_seq1;comp32822_c0_seq1;comp130779_c0_seq1;comp94572_c0_seq1;comp105907_c0_seq1;comp36395_c0_seq3;comp43272_c0_seq2	14	1612	2887	118211	0.999999	up,down
GO:0005737	cytoplasm	cellular_component	comp118322_c0_seq1;comp120684_c0_seq1;comp130120_c0_seq1;comp56557_c0_seq1;comp89903_c0_seq1;comp11674_c0_seq1;comp129300_c0_seq1;comp578_c0_seq1;comp120597_c0_seq1;comp121315_c0_seq1;comp130922_c0_seq1;comp96000_c0_seq1;comp111715_c0_seq1;comp13800_c0_seq2;comp32379_c1_seq1;comp30843_c0_seq3;comp70723_c0_seq1;comp41674_c0_seq1;comp44368_c0_seq1;comp89674_c0_seq1;comp39800_c0_seq21;comp112100_c0_…	34	1612	5240	118211	1	up,down
GO:0005829	cytosol	cellular_component	comp22075_c0_seq1;comp87256_c0_seq1;comp111552_c0_seq1;comp101191_c0_seq1;comp137728_c0_seq1;comp60142_c0_seq1;comp40376_c0_seq1;comp64222_c0_seq1;comp39310_c0_seq2;comp84554_c0_seq1;comp12556_c0_seq1	11	1612	2676	118211	1	up,down
GO:0005515	protein binding	molecular_function	comp118322_c0_seq1;comp117803_c0_seq1;comp53907_c0_seq1;comp111552_c0_seq1;comp128302_c0_seq1;comp136895_c0_seq1;comp101191_c0_seq1;comp125778_c0_seq1;comp120597_c0_seq1;comp100170_c0_seq1;comp26963_c0_seq1;comp65032_c0_seq1;comp101922_c0_seq1;comp101318_c0_seq1;comp99753_c0_seq1;comp94572_c0_seq1;comp98415_c0_seq1;comp11991_c1_seq1;comp46992_c1_seq5	19	1612	3735	118211	1	up,down
GO:0016021	integral to membrane	cellular_component	comp85702_c0_seq1;comp56557_c0_seq1;comp109319_c0_seq1;comp53907_c0_seq1;comp52226_c0_seq1;comp70713_c0_seq1;comp114190_c0_seq1;comp137152_c0_seq1;comp125778_c0_seq1;comp132683_c0_seq1;comp66523_c0_seq1;comp123821_c0_seq1;comp87246_c0_seq1;comp80395_c0_seq1;comp73398_c0_seq1;comp121645_c0_seq1;comp17502_c0_seq1;comp23211_c0_seq3;comp100170_c0_seq1;comp82059_c0_seq1;comp70723_c0_seq1;comp44043_c0_…	41	1612	6676	118211	1	up,down
GO:0005634	nucleus	cellular_component	comp100448_c0_seq1;comp83921_c0_seq1;comp117803_c0_seq1;comp36395_c0_seq2;comp12851_c0_seq1;comp85540_c0_seq1;comp578_c0_seq1;comp128302_c0_seq1;comp124829_c0_seq1;comp120597_c0_seq1;comp114869_c0_seq1;comp31080_c0_seq1;comp23987_c0_seq3;comp74181_c0_seq1;comp31435_c0_seq2;comp48020_c0_seq3;comp48020_c0_seq11;comp70723_c0_seq1;comp62161_c0_seq1;comp70468_c0_seq1;comp32822_c0_seq1;comp44368_c0_seq…	34	1612	7170	118211	1	up,down
