# Supplementary material for: The muscle development transcriptome landscape of ovariectomized goat
Source: R Soc Open Sci. 2017 Dec 20;4(12):171415. doi: 10.1098/rsos.171415 (PMC5750031; doi:10.1098/rsos.171415)
Supplement: Fupplementary file: The list of the genes which were enriched to specific KEGG pathway [file rsos171415supp5.xls]

## Sheet: Sheet1
Note:
ko_name: Pathway name
S gene number is the number of the differently expressed genes annotated to a certain pathway
TS gene number is the number of the DEGs with pathway annotated
B gene number is the number of the differently expressed genes annotated to a certain pathway
TB gene number is the number of all genes with pathway annotated
P value: The statistically significant levels of KEGG analysis
Regulation: The regulation type (up or down) of the genes in this specific pathway
ko_name	S gene number	TS gene number	B gene number	TB gene number	P value	Regulation
Drug metabolism - cytochrome P450	1	1612	10	118211	0.1283	down
Regulation of actin cytoskeleton	3	1612	352	118211	0.85968	up,down
Fc epsilon RI signaling pathway	2	1612	152	118211	0.615432	up,down
Steroid hormone biosynthesis	1	1612	13	118211	0.16348	up,down
Pentose and glucuronate interconversions	1	1612	14	118211	0.174889	up,down
Phenylalanine metabolism	1	1612	26	118211	0.300249	up,down
Melanoma	1	1612	101	118211	0.750268	up,down
Chemokine signaling pathway	1	1612	324	118211	0.988377	up,down
Endometrial cancer	2	1612	127	118211	0.518241	up,down
Malaria	1	1612	32	118211	0.355598	up,down
Leukocyte transendothelial migration	3	1612	242	118211	0.642646	up,down
Natural killer cell mediated cytotoxicity	3	1612	224	118211	0.590743	up,down
Neurotrophin signaling pathway	3	1612	215	118211	0.563034	up,down
T cell receptor signaling pathway	4	1612	231	118211	0.386605	up,down
ErbB signaling pathway	2	1612	200	118211	0.758627	up,down
Colorectal cancer	2	1612	125	118211	0.509789	up,down
Aldosterone-regulated sodium reabsorption	1	1612	56	118211	0.536564	up,down
Amyotrophic lateral sclerosis (ALS)	1	1612	35	118211	0.38161	up,down
Arrhythmogenic right ventricular cardiomyopathy (ARVC)	1	1612	141	118211	0.855886	up,down
MAPK signaling pathway - yeast	1	1612	20	118211	0.240148	up,down
Type II diabetes mellitus	2	1612	62	118211	0.207228	up,down
Apoptosis	1	1612	172	118211	0.905897	up,down
Renal cell carcinoma	1	1612	101	118211	0.750268	up,down
Pancreatic cancer	1	1612	135	118211	0.843496	up,down
Endocytosis	3	1612	286	118211	0.749246	up,down
Acute myeloid leukemia	2	1612	95	118211	0.372332	up,down
Calcium signaling pathway	2	1612	350	118211	0.952442	up,down
Metabolism of xenobiotics by cytochrome P450	2	1612	54	118211	0.167873	up,down
Jak-STAT signaling pathway	3	1612	159	118211	0.36909	up,down
Epithelial cell signaling in Helicobacter pylori infection	1	1612	54	118211	0.523655	up,down
Retinol metabolism	1	1612	30	118211	0.337652	up,down
Inositol phosphate metabolism	2	1612	152	118211	0.615432	up,down
Ubiquitin mediated proteolysis	1	1612	116	118211	0.79679	up,down
Glycolysis / Gluconeogenesis	1	1612	105	118211	0.763625	up,down
Starch and sucrose metabolism	1	1612	38	118211	0.406572	up,down
MAPK signaling pathway	5	1612	426	118211	0.690826	up,down
Alzheimer's disease	2	1612	323	118211	0.93545	up,down
Fc gamma R-mediated phagocytosis	3	1612	207	118211	0.537467	up,down
Circadian rhythm - mammal	1	1612	33	118211	0.364388	up,down
Shigellosis	1	1612	43	118211	0.445958	up,down
Phosphatidylinositol signaling system	2	1612	133	118211	0.543005	up,down
Purine metabolism	1	1612	213	118211	0.946455	up,down
Chagas disease	1	1612	122	118211	0.812875	up,down
Hypertrophic cardiomyopathy (HCM)	1	1612	181	118211	0.916851	up,down
Oocyte meiosis	1	1612	230	118211	0.957621	up,down
Basal cell carcinoma	1	1612	13	118211	0.16348	up,down
Thyroid cancer	1	1612	55	118211	0.530154	up,down
mTOR signaling pathway	2	1612	119	118211	0.483858	up,down
Progesterone-mediated oocyte maturation	2	1612	117	118211	0.475026	up,down
Cardiac muscle contraction	2	1612	187	118211	0.72518	up,down
VEGF signaling pathway	2	1612	151	118211	0.611849	up,down
Oxidative phosphorylation	1	1612	270	118211	0.975559	up,down
Porphyrin and chlorophyll metabolism	1	1612	15	118211	0.186142	up,down
Toll-like receptor signaling pathway	2	1612	181	118211	0.708461	up,down
Hedgehog signaling pathway	1	1612	60	118211	0.561342	up,down
Pathways in cancer	5	1612	727	118211	0.970232	up,down
Melanogenesis	1	1612	209	118211	0.943426	up,down
Parkinson's disease	1	1612	241	118211	0.963572	up,down
GnRH signaling pathway	2	1612	199	118211	0.756185	up,down
Bacterial invasion of epithelial cells	1	1612	144	118211	0.861709	up,down
Adherens junction	1	1612	162	118211	0.892026	up,down
Long-term potentiation	2	1612	159	118211	0.639799	up,down
Small cell lung cancer	1	1612	109	118211	0.776269	up,down
Vascular smooth muscle contraction	1	1612	216	118211	0.94862	up,down
Tyrosine metabolism	1	1612	42	118211	0.438296	up,down
Histidine metabolism	1	1612	15	118211	0.186142	up,down
Chronic myeloid leukemia	1	1612	117	118211	0.799564	up,down
Glutathione metabolism	1	1612	62	118211	0.57323	up,down
Axon guidance	2	1612	103	118211	0.410761	up,down
Prostate cancer	2	1612	151	118211	0.611849	up,down
Leishmaniasis	1	1612	94	118211	0.725053	up,down
Cytokine-cytokine receptor interaction	3	1612	305	118211	0.786679	up,down
Pyrimidine metabolism	1	1612	137	118211	0.84774	up,down
Glioma	1	1612	134	118211	0.841329	up,down
B cell receptor signaling pathway	1	1612	143	118211	0.859794	up,down
Ascorbate and aldarate metabolism	1	1612	13	118211	0.16348	up,down
Insulin signaling pathway	1	1612	181	118211	0.916851	up,down
Phagosome	1	1612	205	118211	0.940227	up,down
Focal adhesion	3	1612	548	118211	0.980104	up,down
RIG-I-like receptor signaling pathway	1	1612	92	118211	0.717391	up,down
ECM-receptor interaction	1	1612	189	118211	0.925514	up,down
Hematopoietic cell lineage	2	1612	99	118211	0.391684	up,down
Wnt signaling pathway	1	1612	221	118211	0.952035	up,down
Neuroactive ligand-receptor interaction	1	1612	83	118211	0.68019	up,down
Cell adhesion molecules (CAMs)	1	1612	180	118211	0.9157	up,down
NOD-like receptor signaling pathway	2	1612	68	118211	0.237318	up,down
	137		12976
